# Supplementary material for: Antibiotic Disruption of the Gut Microbiota Enhances the Murine Hepatic Dysfunction Associated With a High-Salt Diet
Source: Front Pharmacol. 2022 Feb 11;13:829686. doi: 10.3389/fphar.2022.829686 (PMC8881101; doi:10.3389/fphar.2022.829686)
Supplement: Supplementary file 1 [file Table2.XLS]

category1	category2	Correlation	p-value	Type	Significance	AdjPvalue	red
L-aspartic acid	Odoribacter	0.7	0.0034133395027217	Group	**	0.0051200092540826	red
L-aspartic acid	Ileibacterium	0.764705882352941	0.0008604990377966	Group	***	0.0021838268539923	red
L-aspartic acid	Oscillibacter	0.579411764705882	0.0207906192605953	Group	*	0.0377417914262065	red
L-aspartic acid	Dubosiella	0.520588235294118	0.0410139239105568	Group	*	0.0901431035915277	red
L-aspartic acid	Roseburia	0.526470588235294	0.0384919290730341	Group	*	0.0488551407465433	red
L-aspartic acid	Lactobacillus	0.679411764705882	0.0048988929348089	Group	**	0.0115473904891924	red
L-aspartic acid	Bifidobacterium	0.770588235294118	0.0007389118335397	Group	***	0.0027093433896458	red
L-aspartic acid	Muribaculum	0.697058823529412	0.0036004582429203	Group	**	0.0073677702886103	red
L-aspartic acid	Prevotella_9	0.676470588235294	0.0051470469451271	Group	**	0.0065327903534305	red
L-aspartic acid	Christensenellaceae_R-7_group	0.485294117647059	0.0589123494417338	Group		0.0972053765788608	red
L-aspartic acid	Prevotella_1	0.773529411764706	0.0006830218932354	Group	***	0.0016099801769122	red
L-aspartic acid	Ruminiclostridium_6	0.691685249803681	0.0029945591618769	Group	**	0.004941022617097	red
L-aspartic acid	Gilliamella	0.830956110537231	6.680251004346e-05	Group	***	0.0001672540219487	red
L-aspartic acid	Anaerovorax	0.913526312569819	7.6946923676894e-07	Group	***	1.06750923332175e-05	red
L-aspartic acid	Ruminococcaceae_UCG-011	0.741420196925469	0.0010124965481215	Group	**	0.0043374390663429	red
L-aspartic acid	Sulfurovum	0.468455043603159	0.0672234156639345	Group		0.0821619524781422	red
L-glutamic acid	Odoribacter	0.644117647058823	0.0085895576661279	Group	**	0.0109021308839316	red
L-glutamic acid	Ileibacterium	0.773529411764706	0.0006830218932354	Group	***	0.0021838268539923	red
L-glutamic acid	Oscillibacter	0.520588235294118	0.0410139239105568	Group	*	0.054138379561935	red
L-glutamic acid	Dubosiella	0.591176470588235	0.0179141697521811	Group	*	0.0737830110994076	red
L-glutamic acid	Roseburia	0.558823529411765	0.0266848341292837	Group	*	0.0400272511939255	red
L-glutamic acid	Lactobacillus	0.75	0.0012282987273856	Group	**	0.0048180388354626	red
L-glutamic acid	Bifidobacterium	0.741176470588235	0.0014988804827856	Group	**	0.0041219213276605	red
L-glutamic acid	Muribaculum	0.65	0.0078571765486213	Group	**	0.0099725702347886	red
L-glutamic acid	Prevotella_9	0.717647058823529	0.0024439746773739	Group	**	0.0040325582176669	red
L-glutamic acid	Christensenellaceae_R-7_group	0.505882352941176	0.047875134255782	Group	*	0.0831515489705687	red
L-glutamic acid	Prevotella_1	0.711764705882353	0.0027394340564387	Group	**	0.0034769739947107	red
L-glutamic acid	Ruminiclostridium_6	0.688741908315154	0.0031724480842153	Group	**	0.0049852755609098	red
L-glutamic acid	Gilliamella	0.873367859090171	9.95379544469651e-06	Group	***	8.91196038018705e-05	red
L-glutamic acid	Anaerovorax	0.868227487153133	1.29650906331193e-05	Group	***	8.55695981785874e-05	red
L-glutamic acid	Ruminococcaceae_UCG-011	0.739849391423508	0.0010515003797195	Group	**	0.0043374390663429	red
L-glutamic acid	Sulfurovum	0.539974897588374	0.03084320388668	Group	*	0.0565458737922467	red
Boric acid	Bacteroides	0.591176470588235	0.0179141697521811	Group	*	0.0227372154546914	red
Boric acid	Parabacteroides	0.661764705882353	0.0065407081089004	Group	**	0.0083747883474484	red
Boric acid	Butyricimonas	0.861764705882353	0.0	Group	***	0.0	red
Boric acid	[Eubacterium]_nodatum_group	0.702941176470588	0.0032339159811554	Group	**	0.0066699517111331	red
Boric acid	Morganella	0.806059935935818	0.0001628825696539	Group	***	0.0017274624256482	red
Boric acid	Mycoplasma	0.466519625931419	0.0685159966611766	Group		0.0807509960649581	red
Boric acid	Enterorhabdus	0.726470588235294	0.0020477096118466	Group	**	0.0094256715695815	red
Boric acid	Candidatus_Stoquefichus	0.497058823529412	0.0523929688203614	Group		0.0557731603571589	red
Boric acid	Escherichia-Shigella	0.65	0.0078571765486213	Group	**	0.0169473842327897	red
Boric acid	Akkermansia	0.716817278038119	0.0017794339676272	Group	**	0.0041943800665499	red
Boric acid	Enterococcus	0.649006798220049	0.0065244785802576	Group	**	0.0269134741435626	red
Boric acid	Variovorax	0.878797213083693	7.43501085436647e-06	Group	***	0.000245355358194	red
Boric acid	Corynebacterium_1	0.515813288328528	0.040835840930757	Group	*	0.0516529043828167	red
Boric acid	Serratia	0.493486992497985	0.0520691641173877	Group		0.0592511177887515	red
Serotonin	Bacteroides	0.608823529411765	0.0141962650125381	Group	*	0.0221539749088833	red
Serotonin	Parabacteroides	0.658823529411765	0.0068520995570033	Group	**	0.0083747883474484	red
Serotonin	Butyricimonas	0.838235294117647	4.03637536560916e-05	Group	***	0.0002220006451085	red
Serotonin	[Eubacterium]_nodatum_group	0.744117647058824	0.0014041480486302	Group	**	0.0051485428449777	red
Serotonin	Morganella	0.78516208574489	0.0003140840773905	Group	***	0.0017274624256482	red
Serotonin	Enterorhabdus	0.617647058823529	0.0125816851657007	Group	*	0.0197712195461011	red
Serotonin	Candidatus_Stoquefichus	0.526470588235294	0.0384919290730341	Group	*	0.0453654878360759	red
Serotonin	Escherichia-Shigella	0.673529411764706	0.0054050059584946	Group	**	0.0169473842327897	red
Serotonin	Akkermansia	0.654870105861986	0.0059030653474478	Group	**	0.0084696154985121	red
Serotonin	Enterococcus	0.665195176406944	0.004924145748951	Group	**	0.0269134741435626	red
Serotonin	Variovorax	0.768570071236426	0.0005040238261493	Group	***	0.0018480873625474	red
Serotonin	Corynebacterium_1	0.598711852524185	0.0142686072416394	Group	*	0.0273299594242893	red
Serotonin	Serratia	0.593614788077286	0.0153409004055589	Group	*	0.0332680529490686	red
Taurine	Odoribacter	0.8	0.0003045612145582	Group	***	0.0016750866800705	red
Taurine	Ileibacterium	0.655882352941176	0.0071750952585661	Group	**	0.0084736921163948	red
Taurine	Oscillibacter	0.626470588235294	0.0111157803526433	Group	*	0.0244547167758153	red
Taurine	Dubosiella	0.508823529411765	0.0464373563956355	Group	*	0.0901431035915277	red
Taurine	Roseburia	0.785294117647059	0.0004891192944478	Group	***	0.0029336722014708	red
Taurine	Lactobacillus	0.538235294117647	0.0338078239072973	Group	*	0.0348643184044003	red
Taurine	Bifidobacterium	0.479411764705882	0.0623933106890155	Group		0.0623933106890155	red
Taurine	Muribaculum	0.694117647058824	0.0037955180274659	Group	**	0.0073677702886103	red
Taurine	Prevotella_9	0.638235294117647	0.0093749261757483	Group	**	0.0099797601225708	red
Taurine	Christensenellaceae_R-7_group	0.738235294117647	0.0015983817206549	Group	**	0.0199364928243028	red
Taurine	Prevotella_1	0.652941176470588	0.0075100132069694	Group	**	0.0077447011196872	red
Taurine	Gilliamella	0.774407112466644	0.0004286577339363	Group	***	0.0005894043841624	red
Taurine	Anaerovorax	0.594924573805799	0.0150595460162947	Group	*	0.0150595460162947	red
Taurine	Ruminococcaceae_UCG-011	0.554494342192141	0.0258082485536476	Group	*	0.0293680069748404	red
5-methyluridine	Odoribacter	0.744117647058824	0.0014041480486302	Group	**	0.0032966622988507	red
5-methyluridine	Ileibacterium	0.741176470588235	0.0014988804827856	Group	**	0.002355383615806	red
5-methyluridine	Oscillibacter	0.461764705882353	0.0737682451497177	Group		0.0811450696646895	red
5-methyluridine	Dubosiella	0.576470588235294	0.0215633838089096	Group	*	0.0737830110994076	red
5-methyluridine	Roseburia	0.582352941176471	0.0200397522723253	Group	*	0.0361100229262971	red
5-methyluridine	Lactobacillus	0.85	2.01660940105466e-06	Group	***	6.65481102348038e-05	red
5-methyluridine	Bifidobacterium	0.791176470588235	0.0004082612258701	Group	***	0.0022454367422859	red
5-methyluridine	Muribaculum	0.670588235294118	0.005673056889419	Group	**	0.0089148036833728	red
5-methyluridine	Prevotella_9	0.817647058823529	0.0001506172457868	Group	***	0.0024609519264705	red
5-methyluridine	Prevotella_1	0.758823529411765	0.0009960883666089	Group	***	0.0017300482156892	red
5-methyluridine	Ruminiclostridium_6	0.850625690184101	2.96942759840268e-05	Group	***	0.0005934049872662	red
5-methyluridine	Gilliamella	0.857659804070564	2.16047524368171e-05	Group	***	8.91196038018705e-05	red
5-methyluridine	Anaerovorax	0.774609914625317	0.0004262166782762	Group	***	0.0008790718989448	red
5-methyluridine	Ruminococcaceae_UCG-011	0.667592338333314	0.0047166356559549	Group	**	0.0081920514024481	red
5-methyluridine	Sulfurovum	0.590038795378025	0.0161299650662151	Group	*	0.0534080252360781	red
Adenine	Odoribacter	0.75	0.0012282987273856	Group	**	0.0031179890772096	red
Adenine	Ileibacterium	0.938235294117647	0.0	Group	***	0.0	red
Adenine	Oscillibacter	0.491176470588235	0.0555802143474424	Group		0.0632464508091586	red
Adenine	Dubosiella	0.588235294117647	0.0186019603777437	Group	*	0.0737830110994076	red
Adenine	Roseburia	0.520588235294118	0.0410139239105568	Group	*	0.0501281292240139	red
Adenine	Lactobacillus	0.617647058823529	0.0125816851657007	Group	*	0.0172998171028385	red
Adenine	Bifidobacterium	0.776470588235294	0.0006302238443961	Group	***	0.002599673358134	red
Adenine	Muribaculum	0.597058823529412	0.0165986645528419	Group	*	0.0165986645528419	red
Adenine	Prevotella_9	0.65	0.0078571765486213	Group	**	0.0089409250380863	red
Adenine	Christensenellaceae_R-7_group	0.505882352941176	0.047875134255782	Group	*	0.0831515489705687	red
Adenine	Prevotella_1	0.761764705882353	0.0009264719986634	Group	***	0.0016985319975496	red
Adenine	Ruminiclostridium_6	0.69610026203647	0.0027429004151436	Group	**	0.0047639849315653	red
Adenine	Gilliamella	0.768123890458801	0.0005102068418194	Group	***	0.0006734730312016	red
Adenine	Anaerovorax	0.637203477528039	0.0079331367291934	Group	**	0.0084449520020445	red
Adenine	Ruminococcaceae_UCG-011	0.703720864878411	0.002348880650336	Group	**	0.0062939014598816	red
Adenine	Sulfurovum	0.675862620160283	0.0040538529478034	Group	**	0.0445923824258381	red
Spermine	Odoribacter	0.623529411764706	0.0115885339320423	Group	*	0.0136579149913356	red
Spermine	Ileibacterium	0.65	0.0078571765486213	Group	**	0.0084736921163948	red
Spermine	Oscillibacter	0.438235294117647	0.0912530157506317	Group		0.0941046724928389	red
Spermine	Roseburia	0.485294117647059	0.0589123494417338	Group		0.0589123494417338	red
Spermine	Lactobacillus	0.558823529411765	0.0266848341292837	Group	*	0.0303655009057366	red
Spermine	Bifidobacterium	0.620588235294118	0.0120770428306378	Group	*	0.016605933892127	red
Spermine	Muribaculum	0.614705882352941	0.0131028438130101	Group	*	0.0139481885751398	red
Spermine	Prevotella_9	0.508823529411765	0.0464373563956355	Group	*	0.0464373563956355	red
Spermine	Prevotella_1	0.711764705882353	0.0027394340564387	Group	**	0.0034769739947107	red
Spermine	Ruminiclostridium_6	0.729948689154523	0.0013266261878299	Group	**	0.0033675895537221	red
Spermine	Gilliamella	0.766553084956841	0.0005324737970796	Group	***	0.0006758321270625	red
Spermine	Anaerovorax	0.65381304684749	0.0060114558772853	Group	**	0.0066126014650138	red
Spermine	Sulfurovum	0.504214970595767	0.0464171629760625	Group	*	0.0663404919576521	red
Aspartate	Odoribacter	0.664705882352941	0.0062406080864384	Group	**	0.0082376026740986	red
Aspartate	Ileibacterium	0.832352941176471	6.56227769544266e-05	Group	***	0.0003609252732493	red
Aspartate	Oscillibacter	0.520588235294118	0.0410139239105568	Group	*	0.054138379561935	red
Aspartate	Dubosiella	0.467647058823529	0.0698173732969142	Group		0.0917912347641175	red
Aspartate	Roseburia	0.497058823529412	0.0523929688203614	Group		0.0556552495937844	red
Aspartate	Lactobacillus	0.617647058823529	0.0125816851657007	Group	*	0.0172998171028385	red
Aspartate	Bifidobacterium	0.811764705882353	0.0001948734262218	Group	***	0.0020101040160846	red
Aspartate	Muribaculum	0.65	0.0078571765486213	Group	**	0.0099725702347886	red
Aspartate	Prevotella_9	0.647058823529412	0.0082169135674132	Group	**	0.0090386049241545	red
Aspartate	Christensenellaceae_R-7_group	0.514705882352941	0.0436610896664137	Group	*	0.0831515489705687	red
Aspartate	Prevotella_1	0.729411764705882	0.0019273042467541	Group	**	0.0026500433392869	red
Aspartate	Ruminiclostridium_6	0.697571932780733	0.0026629210322366	Group	**	0.0047639849315653	red
Aspartate	Gilliamella	0.805823222505859	0.0001641687326854	Group	***	0.0002851351672958	red
Aspartate	Anaerovorax	0.862187643764242	1.74478249847108e-05	Group	***	9.59630374159094e-05	red
Aspartate	Ruminococcaceae_UCG-011	0.716287308894097	0.0018000538921946	Group	**	0.0059401778442422	red
Metanephrine	Odoribacter	0.702941176470588	0.0032339159811554	Group	**	0.0050818679703871	red
Metanephrine	Ileibacterium	0.735294117647059	0.0017028300836574	Group	**	0.0024431909895955	red
Metanephrine	Oscillibacter	0.529411764705882	0.0372766472247398	Group	*	0.054138379561935	red
Metanephrine	Roseburia	0.655882352941176	0.0071750952585661	Group	**	0.0182137033486679	red
Metanephrine	Lactobacillus	0.638235294117647	0.0093749261757483	Group	**	0.0147320268476045	red
Metanephrine	Bifidobacterium	0.573529411764706	0.0223584882119417	Group	*	0.0263510753926456	red
Metanephrine	Muribaculum	0.764705882352941	0.0008604990377966	Group	***	0.0035495585309112	red
Metanephrine	Prevotella_9	0.676470588235294	0.0051470469451271	Group	**	0.0065327903534305	red
Metanephrine	Prevotella_1	0.823529411764706	0.0001125261184844	Group	***	0.0005304802728552	red
Metanephrine	Ruminiclostridium_6	0.737307042875838	0.0011172268753057	Group	**	0.0030723739070907	red
Metanephrine	Gilliamella	0.840380943548995	4.59079385901638e-05	Group	***	0.0001377238157704	red
Metanephrine	Anaerovorax	0.753470462764197	0.0007508962232635	Group	***	0.0012389787683848	red
Metanephrine	Ruminococcaceae_UCG-011	0.496374538619594	0.0505001687738423	Group		0.0520782990480249	red
Metanephrine	Sulfurovum	0.479183021700942	0.0603794142970276	Group		0.0766354104539197	red
Indolelactic acid	Odoribacter	0.714705882352941	0.0025884337334593	Group	**	0.0047454618446755	red
Indolelactic acid	Ileibacterium	0.738235294117647	0.0015983817206549	Group	**	0.0023975725809823	red
Indolelactic acid	Oscillibacter	0.714705882352941	0.0025884337334593	Group	**	0.009040132386248	red
Indolelactic acid	Roseburia	0.664705882352941	0.0062406080864384	Group	**	0.0182137033486679	red
Indolelactic acid	Lactobacillus	0.482352941176471	0.0606339813053164	Group		0.0606339813053164	red
Indolelactic acid	Bifidobacterium	0.679411764705882	0.0048988929348089	Group	**	0.0089813037138163	red
Indolelactic acid	Muribaculum	0.779411764705882	0.0005803896182272	Group	***	0.0027361224859285	red
Indolelactic acid	Prevotella_9	0.608823529411765	0.0141962650125381	Group	*	0.0146398982941799	red
Indolelactic acid	Christensenellaceae_R-7_group	0.602941176470588	0.0153604624690915	Group	*	0.0506895261480019	red
Indolelactic acid	Prevotella_1	0.761764705882353	0.0009264719986634	Group	***	0.0016985319975496	red
Indolelactic acid	Ruminiclostridium_6	0.62104505407905	0.0102413219598579	Group	*	0.0112654541558437	red
Indolelactic acid	Gilliamella	0.777548723470566	0.0003921105209878	Group	***	0.0005625933561999	red
Indolelactic acid	Anaerovorax	0.761020267000312	0.0006173746106516	Group	***	0.0010722822185002	red
Indolelactic acid	Ruminococcaceae_UCG-011	0.541927898176455	0.0301256622866769	Group	*	0.0331382285153446	red
Saccharopine	Odoribacter	0.702941176470588	0.0032339159811554	Group	**	0.0050818679703871	red
Saccharopine	Ileibacterium	0.752941176470588	0.0011468474617655	Group	**	0.002226233308133	red
Saccharopine	Oscillibacter	0.658823529411765	0.0068520995570033	Group	**	0.0161513775272221	red
Saccharopine	Dubosiella	0.582352941176471	0.0200397522723253	Group	*	0.0737830110994076	red
Saccharopine	Roseburia	0.591176470588235	0.0179141697521811	Group	*	0.0347745648130574	red
Saccharopine	Lactobacillus	0.797058823529412	0.0003369234515841	Group	***	0.0027796184755695	red
Saccharopine	Bifidobacterium	0.776470588235294	0.0006302238443961	Group	***	0.002599673358134	red
Saccharopine	Muribaculum	0.726470588235294	0.0020477096118466	Group	**	0.0061431288355398	red
Saccharopine	Prevotella_9	0.788235294117647	0.0004474458048128	Group	***	0.0024609519264705	red
Saccharopine	Christensenellaceae_R-7_group	0.555882352941176	0.027623459727702	Group	*	0.0701210900780128	red
Saccharopine	Prevotella_1	0.832352941176471	6.56227769544266e-05	Group	***	0.0003609252732493	red
Saccharopine	Ruminiclostridium_6	0.790287189669312	0.0002691692202171	Group	***	0.000986953807463	red
Saccharopine	Gilliamella	0.870226248086249	1.17142395493718e-05	Group	***	8.91196038018705e-05	red
Saccharopine	Anaerovorax	0.910506390875373	9.70462939383408e-07	Group	***	1.06750923332175e-05	red
Saccharopine	Ruminococcaceae_UCG-011	0.739849391423508	0.0010515003797195	Group	**	0.0043374390663429	red
Saccharopine	Sulfurovum	0.554278868385418	0.0258780321908669	Group	*	0.0565458737922467	red
Pyrrole-2-carboxylic acid	Bacteroides	0.585294117647059	0.0193103442460037	Group	*	0.0227586200042186	red
Pyrrole-2-carboxylic acid	Parabacteroides	0.694117647058824	0.0037955180274659	Group	**	0.0069584497170209	red
Pyrrole-2-carboxylic acid	Butyricimonas	0.870588235294118	0.0	Group	***	0.0	red
Pyrrole-2-carboxylic acid	[Eubacterium]_nodatum_group	0.647058823529412	0.0082169135674132	Group	**	0.0108463259089854	red
Pyrrole-2-carboxylic acid	Morganella	0.818001564616349	0.0001079917752114	Group	***	0.0017274624256482	red
Pyrrole-2-carboxylic acid	Mycoplasma	0.451802918488787	0.0789437820134385	Group		0.0898325795325335	red
Pyrrole-2-carboxylic acid	Enterorhabdus	0.55	0.0295777704825234	Group	*	0.0305020758101023	red
Pyrrole-2-carboxylic acid	Escherichia-Shigella	0.720588235294118	0.0023058409141516	Group	**	0.0169473842327897	red
Pyrrole-2-carboxylic acid	Akkermansia	0.581123472318969	0.0182350575226809	Group	*	0.0194115128467248	red
Pyrrole-2-carboxylic acid	Enterococcus	0.75202375031847	0.0007790031980952	Group	***	0.0184342434425447	red
Pyrrole-2-carboxylic acid	Variovorax	0.742900736833638	0.0009768257036487	Group	***	0.0024796344784928	red
Pyrrole-2-carboxylic acid	Corynebacterium_1	0.571078997792299	0.020855594193249	Group	*	0.0312833912898735	red
Pyrrole-2-carboxylic acid	Serratia	0.66155864936324	0.0052528344545621	Group	**	0.0192603930000613	red
5-methoxytryptamine	Bacteroides	0.605882352941176	0.0147693166059222	Group	*	0.0221539749088833	red
5-methoxytryptamine	Parabacteroides	0.685294117647059	0.0044308781573169	Group	**	0.007689432618295	red
5-methoxytryptamine	Butyricimonas	0.847058823529412	1.02262872984809e-05	Group	***	6.74934961699739e-05	red
5-methoxytryptamine	[Eubacterium]_nodatum_group	0.732352941176471	0.0018124084385729	Group	**	0.0059809478472908	red
5-methoxytryptamine	Morganella	0.767249642724094	0.0005225030398312	Group	***	0.0021553250393037	red
5-methoxytryptamine	Mycoplasma	0.442972894023208	0.0857245835038892	Group		0.0942970418542781	red
5-methoxytryptamine	Enterorhabdus	0.667647058823529	0.0059514918369232	Group	**	0.0109110683676926	red
5-methoxytryptamine	Candidatus_Stoquefichus	0.514705882352941	0.0436610896664137	Group	*	0.0496833089307466	red
5-methoxytryptamine	Escherichia-Shigella	0.661764705882353	0.0065407081089004	Group	**	0.0169473842327897	red
5-methoxytryptamine	Akkermansia	0.660769836545427	0.0053263944702197	Group	**	0.0083700484532023	red
5-methoxytryptamine	Enterococcus	0.657836822685628	0.0056071663676744	Group	**	0.0269134741435626	red
5-methoxytryptamine	Variovorax	0.779139797166986	0.0003746066289821	Group	***	0.0017660026794872	red
5-methoxytryptamine	Corynebacterium_1	0.583360266562026	0.0176879472109775	Group	*	0.0291851128981129	red
5-methoxytryptamine	Serratia	0.600766773475807	0.0138532612420013	Group	*	0.0326541157847174	red
Norvaline	Odoribacter	0.752941176470588	0.0011468474617655	Group	**	0.0031179890772096	red
Norvaline	Ileibacterium	0.752941176470588	0.0011468474617655	Group	**	0.002226233308133	red
Norvaline	Oscillibacter	0.594117647058824	0.0172465454334546	Group	*	0.0355709999565001	red
Norvaline	Dubosiella	0.497058823529412	0.0523929688203614	Group		0.0917912347641175	red
Norvaline	Roseburia	0.658823529411765	0.0068520995570033	Group	**	0.0182137033486679	red
Norvaline	Lactobacillus	0.767647058823529	0.0007980255965214	Group	***	0.0037621206693154	red
Norvaline	Bifidobacterium	0.664705882352941	0.0062406080864384	Group	**	0.0102970033426234	red
Norvaline	Muribaculum	0.805882352941176	0.0002459526478336	Group	***	0.0016232874757017	red
Norvaline	Prevotella_9	0.773529411764706	0.0006830218932354	Group	***	0.0028174653095963	red
Norvaline	Prevotella_1	0.914705882352941	0.0	Group	***	0.0	red
Norvaline	Ruminiclostridium_6	0.828550629020154	7.32496780611999e-05	Group	***	0.0008057464586731	red
Norvaline	Gilliamella	0.884363497603896	5.43274402357097e-06	Group	***	8.91196038018705e-05	red
Norvaline	Anaerovorax	0.844068113597568	3.93844713184171e-05	Group	***	0.0001624609441884	red
Norvaline	Ruminococcaceae_UCG-011	0.606330923756845	0.0127759640954418	Group	*	0.0162156467365223	red
Norvaline	Sulfurovum	0.543550890287635	0.0295391022095804	Group	*	0.0565458737922467	red
Leucinic acid	Odoribacter	0.708823529411765	0.0028971965139118	Group	**	0.0050319728925837	red
Leucinic acid	Ileibacterium	0.841176470588235	2.93439292538941e-05	Group	***	0.0001936699330757	red
Leucinic acid	Oscillibacter	0.7	0.0034133395027217	Group	**	0.0102400185081653	red
Leucinic acid	Dubosiella	0.535294117647059	0.0349350793340749	Group	*	0.0901431035915277	red
Leucinic acid	Roseburia	0.605882352941176	0.0147693166059222	Group	*	0.0324924965330288	red
Leucinic acid	Lactobacillus	0.647058823529412	0.0082169135674132	Group	**	0.0135579073862318	red
Leucinic acid	Bifidobacterium	0.802941176470588	0.0002742696741876	Group	***	0.0020101040160846	red
Leucinic acid	Muribaculum	0.697058823529412	0.0036004582429203	Group	**	0.0073677702886103	red
Leucinic acid	Prevotella_9	0.688235294117647	0.0042104694284811	Group	**	0.0060411083104294	red
Leucinic acid	Christensenellaceae_R-7_group	0.679411764705882	0.0048988929348089	Group	**	0.0254807423757607	red
Leucinic acid	Prevotella_1	0.779411764705882	0.0005803896182272	Group	***	0.001596071450125	red
Leucinic acid	Ruminiclostridium_6	0.669610188639733	0.004547445088953	Group	**	0.0061648625959256	red
Leucinic acid	Gilliamella	0.82938530503527	7.09562517358352e-05	Group	***	0.0001672540219487	red
Leucinic acid	Anaerovorax	0.804809131569774	0.0001697745921048	Group	***	0.0004668801282882	red
Leucinic acid	Ruminococcaceae_UCG-011	0.74456180792939	0.0009380365891178	Group	***	0.0043374390663429	red
Leucinic acid	Sulfurovum	0.586462802678764	0.0169502812996352	Group	*	0.0534080252360781	red
Dihydrouracil	Odoribacter	0.773529411764706	0.0006830218932354	Group	***	0.0028174653095963	red
Dihydrouracil	Ileibacterium	0.779411764705882	0.0005803896182272	Group	***	0.0021280952668333	red
Dihydrouracil	Oscillibacter	0.805882352941176	0.0002459526478336	Group	***	0.0038305714803	red
Dihydrouracil	Dubosiella	0.473529411764706	0.0660270189299726	Group		0.0917912347641175	red
Dihydrouracil	Roseburia	0.729411764705882	0.0019273042467541	Group	**	0.0079501300178607	red
Dihydrouracil	Lactobacillus	0.658823529411765	0.0068520995570033	Group	**	0.0125621825211727	red
Dihydrouracil	Bifidobacterium	0.635294117647059	0.0097883427759872	Group	**	0.0140441439829382	red
Dihydrouracil	Muribaculum	0.835294117647059	5.24360700851862e-05	Group	***	0.000576796770937	red
Dihydrouracil	Prevotella_9	0.788235294117647	0.0004474458048128	Group	***	0.0024609519264705	red
Dihydrouracil	Christensenellaceae_R-7_group	0.570588235294118	0.0231763783600095	Group	*	0.0637350404900261	red
Dihydrouracil	Prevotella_1	0.902941176470588	0.0	Group	***	0.0	red
Dihydrouracil	Ruminiclostridium_6	0.772627140738154	0.000450581582769	Group	***	0.0014869192231377	red
Dihydrouracil	Gilliamella	0.841951749050956	4.30263391539282e-05	Group	***	0.0001377238157704	red
Dihydrouracil	Anaerovorax	0.88785697816703	4.42520307912977e-06	Group	***	3.65079254028206e-05	red
Dihydrouracil	Ruminococcaceae_UCG-011	0.699008448372529	0.0025866813360158	Group	**	0.0062939014598816	red
Dihydrouracil	Sulfurovum	0.554278868385418	0.0258780321908669	Group	*	0.0565458737922467	red
2-hydroxy-3-methylbutyric acid	Odoribacter	0.738235294117647	0.0015983817206549	Group	**	0.0032966622988507	red
2-hydroxy-3-methylbutyric acid	Ileibacterium	0.888235294117647	0.0	Group	***	0.0	red
2-hydroxy-3-methylbutyric acid	Oscillibacter	0.711764705882353	0.0027394340564387	Group	**	0.009040132386248	red
2-hydroxy-3-methylbutyric acid	Dubosiella	0.514705882352941	0.0436610896664137	Group	*	0.0901431035915277	red
2-hydroxy-3-methylbutyric acid	Roseburia	0.6	0.0159701083930415	Group	*	0.0329383485606481	red
2-hydroxy-3-methylbutyric acid	Lactobacillus	0.558823529411765	0.0266848341292837	Group	*	0.0303655009057366	red
2-hydroxy-3-methylbutyric acid	Bifidobacterium	0.802941176470588	0.0002742696741876	Group	***	0.0020101040160846	red
2-hydroxy-3-methylbutyric acid	Muribaculum	0.658823529411765	0.0068520995570033	Group	**	0.0098312732774395	red
2-hydroxy-3-methylbutyric acid	Prevotella_9	0.65	0.0078571765486213	Group	**	0.0089409250380863	red
2-hydroxy-3-methylbutyric acid	Christensenellaceae_R-7_group	0.682352941176471	0.004660262192906	Group	**	0.0254807423757607	red
2-hydroxy-3-methylbutyric acid	Prevotella_1	0.747058823529412	0.0013140105914898	Group	**	0.0020648737866268	red
2-hydroxy-3-methylbutyric acid	Ruminiclostridium_6	0.66813851789547	0.0046703504514588	Group	**	0.0061648625959256	red
2-hydroxy-3-methylbutyric acid	Gilliamella	0.779119528972527	0.0003748254758861	Group	***	0.0005622382138292	red
2-hydroxy-3-methylbutyric acid	Anaerovorax	0.76555014954198	0.0005471048628714	Group	***	0.0010445517037295	red
2-hydroxy-3-methylbutyric acid	Ruminococcaceae_UCG-011	0.753986640941155	0.0007410716145204	Group	***	0.0043374390663429	red
2-hydroxy-3-methylbutyric acid	Sulfurovum	0.51851894139281	0.0396097618298523	Group	*	0.0653561070192563	red
D-glucuronic acid	Odoribacter	0.820588235294118	0.0001308403448615	Group	***	0.0011347689399791	red
D-glucuronic acid	Ileibacterium	0.691176470588235	0.0039987697567921	Group	**	0.0054983084155892	red
D-glucuronic acid	Oscillibacter	0.717647058823529	0.0024439746773739	Group	**	0.009040132386248	red
D-glucuronic acid	Dubosiella	0.455882352941176	0.0778834719210694	Group		0.0917912347641175	red
D-glucuronic acid	Roseburia	0.826470588235294	9.55995231668014e-05	Group	***	0.0010515947548348	red
D-glucuronic acid	Lactobacillus	0.717647058823529	0.0024439746773739	Group	**	0.0080651164353339	red
D-glucuronic acid	Bifidobacterium	0.602941176470588	0.0153604624690915	Group	*	0.0194959715953854	red
D-glucuronic acid	Muribaculum	0.817647058823529	0.0001506172457868	Group	***	0.0012425922777412	red
D-glucuronic acid	Prevotella_9	0.761764705882353	0.0009264719986634	Group	***	0.0030573575955893	red
D-glucuronic acid	Christensenellaceae_R-7_group	0.691176470588235	0.0039987697567921	Group	**	0.0254807423757607	red
D-glucuronic acid	Prevotella_1	0.835294117647059	5.24360700851862e-05	Group	***	0.0003460780625622	red
D-glucuronic acid	Ruminiclostridium_6	0.649006798220049	0.0065244785802576	Group	**	0.007882693265242	red
D-glucuronic acid	Gilliamella	0.823102083027427	8.9792200632194e-05	Group	***	0.0001975428413908	red
D-glucuronic acid	Anaerovorax	0.605494299736359	0.0129336066741599	Group	*	0.0133377818827274	red
D-glucuronic acid	Ruminococcaceae_UCG-011	0.570202397211748	0.0210973875787063	Group	*	0.0257856959295299	red
D-glucuronic acid	Sulfurovum	0.532822912189853	0.0335823805417194	Group	*	0.0583272925198284	red
Tocopherol acetate	Odoribacter	0.676470588235294	0.0051470469451271	Group	**	0.0073848934430084	red
Tocopherol acetate	Ileibacterium	0.902941176470588	0.0	Group	***	0.0	red
Tocopherol acetate	Oscillibacter	0.491176470588235	0.0555802143474424	Group		0.0632464508091586	red
Tocopherol acetate	Dubosiella	0.482352941176471	0.0606339813053164	Group		0.0917912347641175	red
Tocopherol acetate	Roseburia	0.511764705882353	0.0450328392416127	Group	*	0.0512442653439041	red
Tocopherol acetate	Lactobacillus	0.688235294117647	0.0042104694284811	Group	**	0.0106881147030675	red
Tocopherol acetate	Bifidobacterium	0.805882352941176	0.0002459526478336	Group	***	0.0020101040160846	red
Tocopherol acetate	Muribaculum	0.644117647058823	0.0085895576661279	Group	**	0.010123407249365	red
Tocopherol acetate	Prevotella_9	0.726470588235294	0.0020477096118466	Group	**	0.0037755844082284	red
Tocopherol acetate	Prevotella_1	0.785294117647059	0.0004891192944478	Group	***	0.001596071450125	red
Tocopherol acetate	Ruminiclostridium_6	0.796173872646365	0.0002242755376958	Group	***	0.0009251365929952	red
Tocopherol acetate	Gilliamella	0.80739402800782	0.000155789352555	Group	***	0.0002851351672958	red
Tocopherol acetate	Anaerovorax	0.690052107180838	0.0030922392039008	Group	**	0.0036444247760259	red
Tocopherol acetate	Ruminococcaceae_UCG-011	0.636176228294099	0.0080663038312428	Group	**	0.0120994557468642	red
Tocopherol acetate	Sulfurovum	0.704470561754369	0.0023127384442209	Group	**	0.0445923824258381	red
2-deoxy-d-erythro-pentitol	Odoribacter	0.873529411764706	0.0	Group	***	0.0	red
2-deoxy-d-erythro-pentitol	Ileibacterium	0.685294117647059	0.0044308781573169	Group	**	0.0056238068919791	red
2-deoxy-d-erythro-pentitol	Oscillibacter	0.820588235294118	0.0001308403448615	Group	***	0.0038305714803	red
2-deoxy-d-erythro-pentitol	Dubosiella	0.573529411764706	0.0223584882119417	Group	*	0.0737830110994076	red
2-deoxy-d-erythro-pentitol	Roseburia	0.885294117647059	0.0	Group	***	0.0	red
2-deoxy-d-erythro-pentitol	Lactobacillus	0.691176470588235	0.0039987697567921	Group	**	0.0106881147030675	red
2-deoxy-d-erythro-pentitol	Bifidobacterium	0.494117647058823	0.0539687268788212	Group		0.0556552495937844	red
2-deoxy-d-erythro-pentitol	Muribaculum	0.726470588235294	0.0020477096118466	Group	**	0.0061431288355398	red
2-deoxy-d-erythro-pentitol	Prevotella_9	0.729411764705882	0.0019273042467541	Group	**	0.0037755844082284	red
2-deoxy-d-erythro-pentitol	Christensenellaceae_R-7_group	0.673529411764706	0.0054050059584946	Group	**	0.0254807423757607	red
2-deoxy-d-erythro-pentitol	Prevotella_1	0.764705882352941	0.0008604990377966	Group	***	0.0016985319975496	red
2-deoxy-d-erythro-pentitol	Ruminiclostridium_6	0.678440213105312	0.0038633434818547	Group	**	0.0057950152227821	red
2-deoxy-d-erythro-pentitol	Gilliamella	0.867084637082328	1.37294263656312e-05	Group	***	8.91196038018705e-05	red
2-deoxy-d-erythro-pentitol	Anaerovorax	0.658342929389159	0.0055578923148314	Group	**	0.0063244981513599	red
2-deoxy-d-erythro-pentitol	Ruminococcaceae_UCG-011	0.636176228294099	0.0080663038312428	Group	**	0.0120994557468642	red
2-deoxy-d-erythro-pentitol	Sulfurovum	0.550702875686157	0.027057405469722	Group	*	0.0565458737922467	red
Quinic acid	Odoribacter	0.785294117647059	0.0004891192944478	Group	***	0.002305848102397	red
Quinic acid	Ileibacterium	0.761764705882353	0.0009264719986634	Group	***	0.0021838268539923	red
Quinic acid	Oscillibacter	0.679411764705882	0.0048988929348089	Group	**	0.0124356512960534	red
Quinic acid	Dubosiella	0.455882352941176	0.0778834719210694	Group		0.0917912347641175	red
Quinic acid	Roseburia	0.629411764705882	0.0106584087843744	Group	*	0.0251233921345968	red
Quinic acid	Lactobacillus	0.667647058823529	0.0059514918369232	Group	**	0.0115528959187333	red
Quinic acid	Bifidobacterium	0.688235294117647	0.0042104694284811	Group	**	0.0086011164230269	red
Quinic acid	Muribaculum	0.729411764705882	0.0019273042467541	Group	**	0.0061431288355398	red
Quinic acid	Prevotella_9	0.732352941176471	0.0018124084385729	Group	**	0.0037755844082284	red
Quinic acid	Prevotella_1	0.808823529411765	0.0002195171699378	Group	***	0.0009055083259935	red
Quinic acid	Ruminiclostridium_6	0.718175323200417	0.0017274706085123	Group	**	0.0040718950057791	red
Quinic acid	Gilliamella	0.860801415074485	1.86421083253927e-05	Group	***	8.91196038018705e-05	red
Quinic acid	Anaerovorax	0.922586077653156	3.63426097349812e-07	Group	***	1.06750923332175e-05	red
Quinic acid	Ruminococcaceae_UCG-011	0.697437642870568	0.0026701400132831	Group	**	0.0062939014598816	red
Lignoceric acid	Odoribacter	0.758823529411765	0.0009960883666089	Group	***	0.0031179890772096	red
Lignoceric acid	Ileibacterium	0.647058823529412	0.0082169135674132	Group	**	0.0084736921163948	red
Lignoceric acid	Oscillibacter	0.782352941176471	0.0005333949457219	Group	***	0.0038305714803	red
Lignoceric acid	Dubosiella	0.573529411764706	0.0223584882119417	Group	*	0.0737830110994076	red
Lignoceric acid	Roseburia	0.838235294117647	4.03637536560916e-05	Group	***	0.0006660019353255	red
Lignoceric acid	Lactobacillus	0.747058823529412	0.0013140105914898	Group	**	0.0048180388354626	red
Lignoceric acid	Bifidobacterium	0.561764705882353	0.0257712739009167	Group	*	0.0283484012910084	red
Lignoceric acid	Muribaculum	0.864705882352941	0.0	Group	***	0.0	red
Lignoceric acid	Prevotella_9	0.779411764705882	0.0005803896182272	Group	***	0.0027361224859285	red
Lignoceric acid	Christensenellaceae_R-7_group	0.732352941176471	0.0018124084385729	Group	**	0.0199364928243028	red
Lignoceric acid	Prevotella_1	0.852941176470588	0.0	Group	***	0.0	red
Lignoceric acid	Ruminiclostridium_6	0.701986945013523	0.0024342260674882	Group	**	0.0047639849315653	red
Lignoceric acid	Gilliamella	0.896929941619582	2.51341422536522e-06	Group	***	8.29426694370523e-05	red
Lignoceric acid	Anaerovorax	0.822928661736448	9.03659384252003e-05	Group	***	0.0003313417742257	red
Lignoceric acid	Ruminococcaceae_UCG-011	0.644030255803903	0.0070918139615661	Group	**	0.0117014930365842	red
Lignoceric acid	Sulfurovum	0.543550890287635	0.0295391022095804	Group	*	0.0565458737922467	red
2,6-dimethylbenzenethiol	Odoribacter	0.591176470588235	0.0179141697521811	Group	*	0.0190699226394186	red
2,6-dimethylbenzenethiol	Ileibacterium	0.841176470588235	2.93439292538941e-05	Group	***	0.0001936699330757	red
2,6-dimethylbenzenethiol	Oscillibacter	0.526470588235294	0.0384919290730341	Group	*	0.054138379561935	red
2,6-dimethylbenzenethiol	Dubosiella	0.576470588235294	0.0215633838089096	Group	*	0.0737830110994076	red
2,6-dimethylbenzenethiol	Roseburia	0.532352941176471	0.0360911924930475	Group	*	0.0476403740908227	red
2,6-dimethylbenzenethiol	Lactobacillus	0.776470588235294	0.0006302238443961	Group	***	0.0037566204127951	red
2,6-dimethylbenzenethiol	Bifidobacterium	0.8	0.0003045612145582	Group	***	0.0020101040160846	red
2,6-dimethylbenzenethiol	Muribaculum	0.670588235294118	0.005673056889419	Group	**	0.0089148036833728	red
2,6-dimethylbenzenethiol	Prevotella_9	0.802941176470588	0.0002742696741876	Group	***	0.0024609519264705	red
2,6-dimethylbenzenethiol	Christensenellaceae_R-7_group	0.526470588235294	0.0384919290730341	Group	*	0.0793896037131328	red
2,6-dimethylbenzenethiol	Prevotella_1	0.776470588235294	0.0006302238443961	Group	***	0.0015997989896209	red
2,6-dimethylbenzenethiol	Ruminiclostridium_6	0.809418909344733	0.0001455148166638	Group	***	0.0009251365929952	red
2,6-dimethylbenzenethiol	Gilliamella	0.813677250015663	0.0001257355898951	Group	***	0.0002593296541586	red
2,6-dimethylbenzenethiol	Anaerovorax	0.812358935805888	0.0001316037943978	Group	***	0.0003948113831934	red
2,6-dimethylbenzenethiol	Ruminococcaceae_UCG-011	0.746132613431351	0.0009025247393657	Group	***	0.0043374390663429	red
2,6-dimethylbenzenethiol	Sulfurovum	0.632950707769154	0.0084959979340796	Group	**	0.0534080252360781	red
2,4-diaminobutyric acid	Odoribacter	0.947058823529412	0.0	Group	***	0.0	red
2,4-diaminobutyric acid	Ileibacterium	0.758823529411765	0.0009960883666089	Group	***	0.0021913944065397	red
2,4-diaminobutyric acid	Oscillibacter	0.694117647058824	0.0037955180274659	Group	**	0.0104376745755314	red
2,4-diaminobutyric acid	Dubosiella	0.491176470588235	0.0555802143474424	Group		0.0917912347641175	red
2,4-diaminobutyric acid	Roseburia	0.782352941176471	0.0005333949457219	Group	***	0.0029336722014708	red
2,4-diaminobutyric acid	Lactobacillus	0.588235294117647	0.0186019603777437	Group	*	0.0227357293505756	red
2,4-diaminobutyric acid	Bifidobacterium	0.564705882352941	0.0248823168021851	Group	*	0.0283143604990382	red
2,4-diaminobutyric acid	Muribaculum	0.708823529411765	0.0028971965139118	Group	**	0.0073677702886103	red
2,4-diaminobutyric acid	Prevotella_9	0.691176470588235	0.0039987697567921	Group	**	0.0059981546351882	red
2,4-diaminobutyric acid	Christensenellaceae_R-7_group	0.626470588235294	0.0111157803526433	Group	*	0.0407578612930254	red
2,4-diaminobutyric acid	Prevotella_1	0.779411764705882	0.0005803896182272	Group	***	0.001596071450125	red
2,4-diaminobutyric acid	Ruminiclostridium_6	0.647535127475786	0.0066883458008113	Group	**	0.007882693265242	red
2,4-diaminobutyric acid	Gilliamella	0.82938530503527	7.09562517358352e-05	Group	***	0.0001672540219487	red
2,4-diaminobutyric acid	Anaerovorax	0.694581989722507	0.002827435838488	Group	**	0.0035610467561878	red
2,4-diaminobutyric acid	Ruminococcaceae_UCG-011	0.606330923756845	0.0127759640954418	Group	*	0.0162156467365223	red
Cholesterone	Odoribacter	0.755882352941176	0.0010694961349819	Group	**	0.0031179890772096	red
Cholesterone	Ileibacterium	0.794117647058823	0.0003714558507225	Group	***	0.0017511490105493	red
Cholesterone	Oscillibacter	0.735294117647059	0.0017028300836574	Group	**	0.0080276275372424	red
Cholesterone	Dubosiella	0.629411764705882	0.0106584087843744	Group	*	0.0737830110994076	red
Cholesterone	Roseburia	0.741176470588235	0.0014988804827856	Group	**	0.0070661508474181	red
Cholesterone	Lactobacillus	0.708823529411765	0.0028971965139118	Group	**	0.0086915895417355	red
Cholesterone	Bifidobacterium	0.752941176470588	0.0011468474617655	Group	**	0.0034405423852965	red
Cholesterone	Muribaculum	0.685294117647059	0.0044308781573169	Group	**	0.0081232766217477	red
Cholesterone	Prevotella_9	0.794117647058823	0.0003714558507225	Group	***	0.0024609519264705	red
Cholesterone	Christensenellaceae_R-7_group	0.873529411764706	0.0	Group	***	0.0	red
Cholesterone	Prevotella_1	0.691176470588235	0.0039987697567921	Group	**	0.0045503242060048	red
Cholesterone	Ruminiclostridium_6	0.610743358869207	0.0119692931464301	Group	*	0.0127415056074901	red
Cholesterone	Gilliamella	0.797969194996056	0.0002118910126732	Group	***	0.0003329715913436	red
Cholesterone	Anaerovorax	0.720251324125295	0.0016504265168932	Group	**	0.0022693364607282	red
Cholesterone	Ruminococcaceae_UCG-011	0.826243694031349	7.99124026471115e-05	Group	***	0.0026371092873546	red
Cholesterone	Sulfurovum	0.511366955994288	0.0429123621810864	Group	*	0.0663404919576521	red
2-aminoheptanedioic acid	Bacteroides	0.817647058823529	0.0001506172457868	Group	***	0.0016567897036549	red
2-aminoheptanedioic acid	Parabacteroides	0.767647058823529	0.0007980255965214	Group	***	0.004826744085067	red
2-aminoheptanedioic acid	Butyricimonas	0.864705882352941	0.0	Group	***	0.0	red
2-aminoheptanedioic acid	[Eubacterium]_nodatum_group	0.711764705882353	0.0027394340564387	Group	**	0.0066699517111331	red
2-aminoheptanedioic acid	Morganella	0.794118307255288	0.0002391860101171	Group	***	0.0017274624256482	red
2-aminoheptanedioic acid	Mycoplasma	0.72406200617747	0.0015162862520052	Group	**	0.0062546807895216	red
2-aminoheptanedioic acid	Enterorhabdus	0.591176470588235	0.0179141697521811	Group	*	0.0227372154546914	red
2-aminoheptanedioic acid	Candidatus_Stoquefichus	0.658823529411765	0.0068520995570033	Group	**	0.0188432737817591	red
2-aminoheptanedioic acid	Escherichia-Shigella	0.688235294117647	0.0042104694284811	Group	**	0.0169473842327897	red
2-aminoheptanedioic acid	Akkermansia	0.778764450214253	0.0003786766161029	Group	***	0.0015620410414244	red
2-aminoheptanedioic acid	Klebsiella	0.544117647058823	0.0316379602842238	Group	*	0.0870043907816154	red
2-aminoheptanedioic acid	Enterococcus	0.578366602495418	0.0189273360099635	Group	*	0.0309394431551197	red
2-aminoheptanedioic acid	Variovorax	0.794239405639214	0.0002382854179006	Group	***	0.0017660026794872	red
2-aminoheptanedioic acid	Dyella	0.575223741635528	0.0197411941481687	Group	*	0.0406611363808736	red
2-aminoheptanedioic acid	Corynebacterium_1	0.853548179496017	2.60702744959118e-05	Group	***	0.000860319058365	red
2-aminoheptanedioic acid	Serratia	0.736654496047716	0.0011346274800266	Group	**	0.007488541368176	red
N-carbamylglutamate	Bacteroides	0.794117647058823	0.0003714558507225	Group	***	0.0030645107684613	red
N-carbamylglutamate	Parabacteroides	0.782352941176471	0.0005333949457219	Group	***	0.004826744085067	red
N-carbamylglutamate	Butyricimonas	0.820588235294118	0.0001308403448615	Group	***	0.0006168187686328	red
N-carbamylglutamate	[Eubacterium]_nodatum_group	0.761764705882353	0.0009264719986634	Group	***	0.0050667322504656	red
N-carbamylglutamate	Morganella	0.844870229147543	3.80733851060791e-05	Group	***	0.0012564217085006	red
N-carbamylglutamate	Mycoplasma	0.769683799249628	0.0004888590156607	Group	***	0.0029137702504479	red
N-carbamylglutamate	Enterorhabdus	0.585294117647059	0.0193103442460037	Group	*	0.0236015318562267	red
N-carbamylglutamate	Candidatus_Stoquefichus	0.623529411764706	0.0115885339320423	Group	*	0.0234436713771204	red
N-carbamylglutamate	Escherichia-Shigella	0.770588235294118	0.0007389118335397	Group	***	0.0169473842327897	red
N-carbamylglutamate	Akkermansia	0.755165527480488	0.0007190286262676	Group	***	0.0021570858788028	red
N-carbamylglutamate	Klebsiella	0.602941176470588	0.0153604624690915	Group	*	0.0547755930243783	red
N-carbamylglutamate	Enterococcus	0.691685249803681	0.0029945591618769	Group	**	0.0269134741435626	red
N-carbamylglutamate	Variovorax	0.75498042361142	0.0007224536406308	Group	***	0.0019867475117349	red
N-carbamylglutamate	Dyella	0.572273876293807	0.0205294635928409	Group	*	0.0406611363808736	red
N-carbamylglutamate	Corynebacterium_1	0.825915324764132	8.090059616346e-05	Group	***	0.001334859836697	red
N-carbamylglutamate	Serratia	0.697318576355848	0.0026765538616514	Group	**	0.0126180396334996	red
Sulfuric acid	Bacteroides	0.658823529411765	0.0068520995570033	Group	**	0.0221539749088833	red
Sulfuric acid	Parabacteroides	0.679411764705882	0.0048988929348089	Group	**	0.0076982603261282	red
Sulfuric acid	Butyricimonas	0.902941176470588	0.0	Group	***	0.0	red
Sulfuric acid	[Eubacterium]_nodatum_group	0.608823529411765	0.0141962650125381	Group	*	0.0161543705315089	red
Sulfuric acid	Morganella	0.758293421213696	0.0006631384742414	Group	***	0.0021883569649967	red
Sulfuric acid	Mycoplasma	0.545989846121629	0.0286740706588569	Group	*	0.0378497732696911	red
Sulfuric acid	Enterorhabdus	0.655882352941176	0.0071750952585661	Group	**	0.0124620075543517	red
Sulfuric acid	Candidatus_Stoquefichus	0.505882352941176	0.047875134255782	Group	*	0.0526626476813602	red
Sulfuric acid	Escherichia-Shigella	0.635294117647059	0.0097883427759872	Group	**	0.01794529508931	red
Sulfuric acid	Akkermansia	0.678469028595751	0.0038612551829779	Group	**	0.0074796287642066	red
Sulfuric acid	Enterococcus	0.575423261006892	0.019688736553258	Group	*	0.0309394431551197	red
Sulfuric acid	Variovorax	0.804809131569774	0.0001697745921048	Group	***	0.0017660026794872	red
Sulfuric acid	Corynebacterium_1	0.718454223029022	0.0017169532972184	Group	**	0.0069071274096602	red
Sulfuric acid	Serratia	0.779566408438845	0.0003700246937486	Group	***	0.0050044381469056	red
5-methoxypsoralen	Odoribacter	0.755882352941176	0.0010694961349819	Group	**	0.0031179890772096	red
5-methoxypsoralen	Ileibacterium	0.761764705882353	0.0009264719986634	Group	***	0.0021838268539923	red
5-methoxypsoralen	Dubosiella	0.644117647058823	0.0085895576661279	Group	**	0.0737830110994076	red
5-methoxypsoralen	Roseburia	0.547058823529412	0.0305943942326447	Group	*	0.0438963047685772	red
5-methoxypsoralen	Lactobacillus	0.773529411764706	0.0006830218932354	Group	***	0.0037566204127951	red
5-methoxypsoralen	Bifidobacterium	0.761764705882353	0.0009264719986634	Group	***	0.0030573575955893	red
5-methoxypsoralen	Muribaculum	0.6	0.0159701083930415	Group	*	0.016469174280324	red
5-methoxypsoralen	Prevotella_9	0.741176470588235	0.0014988804827856	Group	**	0.0037755844082284	red
5-methoxypsoralen	Christensenellaceae_R-7_group	0.541176470588235	0.0327089442225479	Group	*	0.0743772125960541	red
5-methoxypsoralen	Prevotella_1	0.694117647058824	0.0037955180274659	Group	**	0.0044732891037991	red
5-methoxypsoralen	Ruminiclostridium_6	0.651950139708576	0.0062063377073894	Group	**	0.0078772747824558	red
5-methoxypsoralen	Gilliamella	0.80739402800782	0.000155789352555	Group	***	0.0002851351672958	red
5-methoxypsoralen	Anaerovorax	0.693072028875284	0.0029135837096082	Group	**	0.0035610467561878	red
5-methoxypsoralen	Ruminococcaceae_UCG-011	0.720999725399979	0.0016233476249096	Group	**	0.0059401778442422	red
5-methoxypsoralen	Sulfurovum	0.643678685866936	0.0071333296811074	Group	**	0.0534080252360781	red
Hydroxytyrosol	Odoribacter	0.626470588235294	0.0111157803526433	Group	*	0.0135859537643418	red
Hydroxytyrosol	Ileibacterium	0.647058823529412	0.0082169135674132	Group	**	0.0084736921163948	red
Hydroxytyrosol	Oscillibacter	0.452941176470588	0.0800039067890043	Group		0.0851654491624884	red
Hydroxytyrosol	Dubosiella	0.776470588235294	0.0006302238443961	Group	***	0.0207973868650727	red
Hydroxytyrosol	Roseburia	0.567647058823529	0.0240175036348587	Group	*	0.0377417914262065	red
Hydroxytyrosol	Lactobacillus	0.820588235294118	0.0001308403448615	Group	***	0.0021588656902149	red
Hydroxytyrosol	Bifidobacterium	0.647058823529412	0.0082169135674132	Group	**	0.0123253703511198	red
Hydroxytyrosol	Muribaculum	0.632352941176471	0.0102160507757569	Group	*	0.0112376558533326	red
Hydroxytyrosol	Prevotella_9	0.723529411764706	0.0021738213259497	Group	**	0.0037755844082284	red
Hydroxytyrosol	Christensenellaceae_R-7_group	0.479411764705882	0.0623933106890155	Group		0.0980466310827386	red
Hydroxytyrosol	Prevotella_1	0.658823529411765	0.0068520995570033	Group	**	0.0072941704961648	red
Hydroxytyrosol	Ruminiclostridium_6	0.671081859383997	0.0044271464418992	Group	**	0.0061648625959256	red
Hydroxytyrosol	Gilliamella	0.84980577656076	3.07836276275301e-05	Group	***	0.0001128733013009	red
Hydroxytyrosol	Anaerovorax	0.813868896653111	0.0001249009299423	Group	***	0.0003948113831934	red
Hydroxytyrosol	Ruminococcaceae_UCG-011	0.750845029937233	0.0008025365589183	Group	***	0.0043374390663429	red
Hydroxytyrosol	Sulfurovum	0.679438612859544	0.0037915152805216	Group	**	0.0445923824258381	red
2,2'-biphenyldiol	Odoribacter	0.817647058823529	0.0001506172457868	Group	***	0.0011347689399791	red
2,2'-biphenyldiol	Ileibacterium	0.647058823529412	0.0082169135674132	Group	**	0.0084736921163948	red
2,2'-biphenyldiol	Oscillibacter	0.770588235294118	0.0007389118335397	Group	***	0.0040640150844687	red
2,2'-biphenyldiol	Roseburia	0.797058823529412	0.0003369234515841	Group	***	0.0027796184755695	red
2,2'-biphenyldiol	Lactobacillus	0.673529411764706	0.0054050059584946	Group	**	0.0115528959187333	red
2,2'-biphenyldiol	Bifidobacterium	0.529411764705882	0.0372766472247398	Group	*	0.0396815922069811	red
2,2'-biphenyldiol	Muribaculum	0.876470588235294	0.0	Group	***	0.0	red
2,2'-biphenyldiol	Prevotella_9	0.820588235294118	0.0001308403448615	Group	***	0.0024609519264705	red
2,2'-biphenyldiol	Christensenellaceae_R-7_group	0.538235294117647	0.0338078239072973	Group	*	0.0743772125960541	red
2,2'-biphenyldiol	Prevotella_1	0.876470588235294	0.0	Group	***	0.0	red
2,2'-biphenyldiol	Ruminiclostridium_6	0.701986945013523	0.0024342260674882	Group	**	0.0047639849315653	red
2,2'-biphenyldiol	Gilliamella	0.857659804070564	2.16047524368171e-05	Group	***	8.91196038018705e-05	red
2,2'-biphenyldiol	Anaerovorax	0.850107956986459	3.03783152606821e-05	Group	***	0.0001432120576575	red
2,2'-biphenyldiol	Ruminococcaceae_UCG-011	0.560777564199984	0.0238360247525122	Group	*	0.0280924577440322	red
2,2'-biphenyldiol	Sulfurovum	0.507790963295028	0.0446390386638877	Group	*	0.0663404919576521	red
4-pyridoxic acid	Odoribacter	0.729411764705882	0.0019273042467541	Group	**	0.0037412376554639	red
4-pyridoxic acid	Ileibacterium	0.608823529411765	0.0141962650125381	Group	*	0.0141962650125381	red
4-pyridoxic acid	Oscillibacter	0.505882352941176	0.047875134255782	Group	*	0.0585140529792891	red
4-pyridoxic acid	Dubosiella	0.517647058823529	0.0423216151431748	Group	*	0.0901431035915277	red
4-pyridoxic acid	Roseburia	0.579411764705882	0.0207906192605953	Group	*	0.0361100229262971	red
4-pyridoxic acid	Lactobacillus	0.805882352941176	0.0002459526478336	Group	***	0.0027054791261696	red
4-pyridoxic acid	Bifidobacterium	0.65	0.0078571765486213	Group	**	0.0123253703511198	red
4-pyridoxic acid	Muribaculum	0.65	0.0078571765486213	Group	**	0.0099725702347886	red
4-pyridoxic acid	Prevotella_9	0.75	0.0012282987273856	Group	**	0.0036848961821568	red
4-pyridoxic acid	Prevotella_1	0.702941176470588	0.0032339159811554	Group	**	0.0039525639769677	red
4-pyridoxic acid	Ruminiclostridium_6	0.64459178598726	0.0070259033328617	Group	**	0.0079949934477392	red
4-pyridoxic acid	Gilliamella	0.801110805999977	0.0001915841657393	Group	***	0.0003161138734699	red
4-pyridoxic acid	Anaerovorax	0.792729444791991	0.0002497180168116	Group	***	0.0006338995811373	red
4-pyridoxic acid	Ruminococcaceae_UCG-011	0.706862475882333	0.002200426542792	Group	**	0.0062939014598816	red
L-aspartic acid	Bacteroides	-0.617647058823529	0.0125816851657007	Group	*	0.0221539749088833	blue
L-aspartic acid	Parabacteroides	-0.732352941176471	0.0018124084385729	Group	**	0.004826744085067	blue
L-aspartic acid	Butyricimonas	-0.620588235294118	0.0120770428306378	Group	*	0.0147608301263351	blue
L-aspartic acid	[Eubacterium]_nodatum_group	-0.644117647058823	0.0085895576661279	Group	**	0.0109021308839316	blue
L-aspartic acid	Morganella	-0.588125212516134	0.0165649925819893	Group	*	0.0170826486001765	blue
L-aspartic acid	Mycoplasma	-0.651950139708576	0.0062063377073894	Group	**	0.0136539429562569	blue
L-aspartic acid	Enterorhabdus	-0.691176470588235	0.0039987697567921	Group	**	0.0094256715695815	blue
L-aspartic acid	Candidatus_Stoquefichus	-0.620588235294118	0.0120770428306378	Group	*	0.0234436713771204	blue
L-aspartic acid	Escherichia-Shigella	-0.626470588235294	0.0111157803526433	Group	*	0.0191210809878698	blue
L-aspartic acid	Akkermansia	-0.67551916325403	0.0040797975077491	Group	**	0.0074796287642066	blue
L-aspartic acid	Enterococcus	-0.56512156579705	0.0225417505125162	Group	*	0.0338126257687743	blue
L-aspartic acid	Variovorax	-0.670422616166941	0.0044807151999229	Group	**	0.0059145440638982	blue
L-aspartic acid	Dyella	-0.657819971203706	0.0056088129926869	Group	**	0.0256142124975068	blue
L-aspartic acid	Corynebacterium_1	-0.515813288328528	0.0408358409307569	Group	*	0.0516529043828167	blue
L-aspartic acid	Serratia	-0.572158831881721	0.0205606912816788	Group	*	0.0376946006830778	blue
L-glutamic acid	Bacteroides	-0.570588235294118	0.0231763783600095	Group	*	0.0263731202027694	blue
L-glutamic acid	Parabacteroides	-0.752941176470588	0.0011468474617655	Group	**	0.004826744085067	blue
L-glutamic acid	Butyricimonas	-0.632352941176471	0.0102160507757569	Group	*	0.0129665259846145	blue
L-glutamic acid	[Eubacterium]_nodatum_group	-0.694117647058824	0.0037955180274659	Group	**	0.0073677702886103	blue
L-glutamic acid	Morganella	-0.680672834790247	0.003704209800728	Group	**	0.0061119461712012	blue
L-glutamic acid	Mycoplasma	-0.598969992915102	0.0142159033458964	Group	*	0.023184343702574	blue
L-glutamic acid	Enterorhabdus	-0.717647058823529	0.0024439746773739	Group	**	0.0094256715695815	blue
L-glutamic acid	Candidatus_Stoquefichus	-0.608823529411765	0.0141962650125381	Group	*	0.0260264858563199	blue
L-glutamic acid	Escherichia-Shigella	-0.623529411764706	0.0115885339320423	Group	*	0.0191210809878698	blue
L-glutamic acid	Akkermansia	-0.598822664369293	0.0142459643834587	Group	*	0.0156705608218046	blue
L-glutamic acid	Enterococcus	-0.681383554593839	0.0036546740075513	Group	**	0.0269134741435626	blue
L-glutamic acid	Variovorax	-0.649283164305821	0.0064940655644931	Group	**	0.0071434721209424	blue
L-glutamic acid	Dyella	-0.578173606977249	0.0189765509497511	Group	*	0.0406611363808736	blue
L-glutamic acid	Corynebacterium_1	-0.432914724132872	0.0939459037941373	Group		0.0939459037941373	blue
L-glutamic acid	Serratia	-0.525670926791331	0.0365021684387772	Group	*	0.0505752839991375	blue
Boric acid	Odoribacter	-0.547058823529412	0.0305943942326447	Group	*	0.0315504690524148	blue
Boric acid	Ileibacterium	-0.741176470588235	0.0014988804827856	Group	**	0.002355383615806	blue
Boric acid	Oscillibacter	-0.508823529411765	0.0464373563956355	Group	*	0.0585140529792891	blue
Boric acid	Dubosiella	-0.464705882352941	0.0717725038301709	Group		0.0917912347641175	blue
Boric acid	Roseburia	-0.573529411764706	0.0223584882119417	Group	*	0.0368915055497038	blue
Boric acid	Lactobacillus	-0.65	0.0078571765486213	Group	**	0.0135579073862318	blue
Boric acid	Bifidobacterium	-0.726470588235294	0.0020477096118466	Group	**	0.0051980320916106	blue
Boric acid	Muribaculum	-0.788235294117647	0.0004474458048128	Group	***	0.0024609519264705	blue
Boric acid	Prevotella_9	-0.723529411764706	0.0021738213259497	Group	**	0.0037755844082284	blue
Boric acid	Prevotella_1	-0.770588235294118	0.0007389118335397	Group	***	0.0016256060337875	blue
Boric acid	Ruminiclostridium_6	-0.846210677951312	3.59639386221974e-05	Group	***	0.0005934049872662	blue
Boric acid	Gilliamella	-0.735136974917626	0.0011759508961354	Group	**	0.0013381510197403	blue
Boric acid	Anaerovorax	-0.779139797166986	0.0003746066289821	Group	***	0.00086064470855	blue
Boric acid	Ruminococcaceae_UCG-011	-0.631463811788217	0.0087000830038684	Group	**	0.0122648343980242	blue
Boric acid	Sulfurovum	-0.547126882986896	0.0282774663016237	Group	*	0.0565458737922467	blue
Serotonin	Odoribacter	-0.605882352941176	0.0147693166059222	Group	*	0.0168064637239804	blue
Serotonin	Ileibacterium	-0.770588235294118	0.0007389118335397	Group	***	0.0021838268539923	blue
Serotonin	Oscillibacter	-0.573529411764706	0.0223584882119417	Group	*	0.0377417914262065	blue
Serotonin	Dubosiella	-0.544117647058823	0.0316379602842238	Group	*	0.0901431035915277	blue
Serotonin	Roseburia	-0.541176470588235	0.0327089442225479	Group	*	0.0449747983060034	blue
Serotonin	Lactobacillus	-0.667647058823529	0.0059514918369232	Group	**	0.0115528959187333	blue
Serotonin	Bifidobacterium	-0.685294117647059	0.0044308781573169	Group	**	0.0086011164230269	blue
Serotonin	Muribaculum	-0.647058823529412	0.0082169135674132	Group	**	0.0100428943601717	blue
Serotonin	Prevotella_9	-0.729411764705882	0.0019273042467541	Group	**	0.0037755844082284	blue
Serotonin	Prevotella_1	-0.732352941176471	0.0018124084385729	Group	**	0.0026004121075177	blue
Serotonin	Ruminiclostridium_6	-0.797645543390628	0.000214080714851	Group	***	0.0009251365929952	blue
Serotonin	Gilliamella	-0.741420196925469	0.0010124965481215	Group	**	0.0011932995031432	blue
Serotonin	Anaerovorax	-0.764040188694757	0.0005697554747615	Group	***	0.0010445517037295	blue
Serotonin	Ruminococcaceae_UCG-011	-0.686442004356843	0.0033172987040745	Group	**	0.0072980571489639	blue
Serotonin	Sulfurovum	-0.61149475157359	0.0118360057438878	Group	*	0.0534080252360781	blue
Taurine	Bacteroides	-0.673529411764706	0.0054050059584946	Group	**	0.0198183551811472	blue
Taurine	Parabacteroides	-0.667647058823529	0.0059514918369232	Group	**	0.0081833012757694	blue
Taurine	Butyricimonas	-0.576470588235294	0.0215633838089096	Group	*	0.022237239552938	blue
Taurine	[Eubacterium]_nodatum_group	-0.752941176470588	0.0011468474617655	Group	**	0.0050667322504656	blue
Taurine	Morganella	-0.758293421213696	0.0006631384742414	Group	***	0.0021883569649967	blue
Taurine	Mycoplasma	-0.788815518925049	0.00028148401729	Group	***	0.0023222431426425	blue
Taurine	Enterorhabdus	-0.602941176470588	0.0153604624690915	Group	*	0.0220389244121748	blue
Taurine	Candidatus_Stoquefichus	-0.738235294117647	0.0015983817206549	Group	**	0.0058607329757346	blue
Taurine	Escherichia-Shigella	-0.647058823529412	0.0082169135674132	Group	**	0.0169473842327897	blue
Taurine	Akkermansia	-0.734516470088443	0.0011931980584625	Group	**	0.003028887379174	blue
Taurine	Klebsiella	-0.773529411764706	0.0006830218932354	Group	***	0.0075132408255903	blue
Taurine	Enterococcus	-0.594554980682313	0.0151385269561172	Group	*	0.0293865523265804	blue
Taurine	Variovorax	-0.63267359498637	0.0085337429175271	Group	**	0.0090843069767224	blue
Taurine	Dyella	-0.587023203002411	0.0168196296071224	Group	*	0.0406611363808736	blue
Taurine	Corynebacterium_1	-0.638625976025797	0.0077516167512048	Group	**	0.0182716680564114	blue
Taurine	Serratia	-0.604342766175068	0.0131530750963708	Group	*	0.0326541157847174	blue
5-methyluridine	Bacteroides	-0.676470588235294	0.0051470469451271	Group	**	0.0198183551811472	blue
5-methyluridine	Parabacteroides	-0.632352941176471	0.0102160507757569	Group	*	0.0116251612275854	blue
5-methyluridine	Butyricimonas	-0.808823529411765	0.0002195171699378	Group	***	0.0009055083259935	blue
5-methyluridine	[Eubacterium]_nodatum_group	-0.564705882352941	0.0248823168021851	Group	*	0.0264876275636164	blue
5-methyluridine	Morganella	-0.746351792533165	0.0008976584487354	Group	***	0.0024471047291043	blue
5-methyluridine	Mycoplasma	-0.551876529098681	0.0266658887042318	Group	*	0.0366655969683187	blue
5-methyluridine	Enterorhabdus	-0.676470588235294	0.0051470469451271	Group	**	0.0104920703900191	blue
5-methyluridine	Candidatus_Stoquefichus	-0.576470588235294	0.0215633838089096	Group	*	0.0284636666277607	blue
5-methyluridine	Escherichia-Shigella	-0.5	0.050852446598911	Group		0.0599332406344308	blue
5-methyluridine	Akkermansia	-0.634221048469941	0.0083246558789144	Group	**	0.010565909384776	blue
5-methyluridine	Enterococcus	-0.503311394537998	0.0468747052679359	Group	*	0.0594948182246879	blue
5-methyluridine	Variovorax	-0.812358935805888	0.0001316037943978	Group	***	0.0017660026794872	blue
5-methyluridine	Dyella	-0.457229127966702	0.0749739886480175	Group		0.0989656650153831	blue
5-methyluridine	Corynebacterium_1	-0.60792280410148	0.0124801730806448	Group	*	0.0257403569788299	blue
5-methyluridine	Serratia	-0.479183021700942	0.0603794142970275	Group		0.0664173557267303	blue
Adenine	Bacteroides	-0.688235294117647	0.0042104694284811	Group	**	0.0198183551811472	blue
Adenine	Parabacteroides	-0.676470588235294	0.0051470469451271	Group	**	0.0077205704176906	blue
Adenine	Butyricimonas	-0.652941176470588	0.0075100132069694	Group	**	0.0112650198104542	blue
Adenine	[Eubacterium]_nodatum_group	-0.682352941176471	0.004660262192906	Group	**	0.0080941395982053	blue
Adenine	Morganella	-0.591110619686267	0.0158902181180781	Group	*	0.0169153934805348	blue
Adenine	Mycoplasma	-0.660780164174155	0.0053254260855858	Group	**	0.0136539429562569	blue
Adenine	Enterorhabdus	-0.702941176470588	0.0032339159811554	Group	**	0.0094256715695815	blue
Adenine	Candidatus_Stoquefichus	-0.623529411764706	0.0115885339320423	Group	*	0.0234436713771204	blue
Adenine	Escherichia-Shigella	-0.467647058823529	0.0698173732969143	Group		0.0767991106266057	blue
Adenine	Akkermansia	-0.657819971203706	0.0056088129926869	Group	**	0.0084132194890304	blue
Adenine	Enterococcus	-0.467991296675682	0.06753149703162	Group		0.0795906929301236	blue
Adenine	Variovorax	-0.785179640555877	0.0003139202866388	Group	***	0.0017660026794872	blue
Adenine	Dyella	-0.53982535753488	0.0308986767949866	Group	*	0.0536661228544504	blue
Adenine	Corynebacterium_1	-0.564938363407436	0.0225952166156014	Group	*	0.0324192238397759	blue
Adenine	Serratia	-0.51851894139281	0.0396097618298524	Group	*	0.0505752839991375	blue
Spermine	Bacteroides	-0.432352941176471	0.0960631383616758	Group		0.0960631383616758	blue
Spermine	Parabacteroides	-0.476470588235294	0.0641908271601298	Group		0.0641908271601298	blue
Spermine	Butyricimonas	-0.647058823529412	0.0082169135674132	Group	**	0.0117894846836798	blue
Spermine	[Eubacterium]_nodatum_group	-0.482352941176471	0.0606339813053164	Group		0.0623933106890154	blue
Spermine	Morganella	-0.591110619686267	0.0158902181180781	Group	*	0.0169153934805348	blue
Spermine	Enterorhabdus	-0.673529411764706	0.0054050059584946	Group	**	0.0104920703900191	blue
Spermine	Candidatus_Stoquefichus	-0.482352941176471	0.0606339813053164	Group		0.0625287932211075	blue
Spermine	Akkermansia	-0.545725088218321	0.0287670259540595	Group	*	0.0287670259540595	blue
Spermine	Enterococcus	-0.454746259977314	0.076772074073408	Group		0.0856377040449955	blue
Spermine	Variovorax	-0.591904652111353	0.015714405293083	Group	*	0.015714405293083	blue
Spermine	Corynebacterium_1	-0.574149314984731	0.0200255440784721	Group	*	0.0312833912898735	blue
Spermine	Serratia	-0.632950707769154	0.0084959979340796	Group	**	0.0261620286008032	blue
Aspartate	Bacteroides	-0.611764705882353	0.0136409063528288	Group	*	0.0221539749088833	blue
Aspartate	Parabacteroides	-0.726470588235294	0.0020477096118466	Group	**	0.004826744085067	blue
Aspartate	Butyricimonas	-0.652941176470588	0.0075100132069694	Group	**	0.0112650198104542	blue
Aspartate	[Eubacterium]_nodatum_group	-0.688235294117647	0.0042104694284811	Group	**	0.0077191939522154	blue
Aspartate	Morganella	-0.597081434026532	0.0146050234156951	Group	*	0.0166195094040668	blue
Aspartate	Mycoplasma	-0.622516724823313	0.0100114510669036	Group	*	0.0173883097477799	blue
Aspartate	Enterorhabdus	-0.776470588235294	0.0006302238443961	Group	***	0.0069324622883575	blue
Aspartate	Candidatus_Stoquefichus	-0.576470588235294	0.0215633838089096	Group	*	0.0284636666277607	blue
Aspartate	Escherichia-Shigella	-0.570588235294118	0.0231763783600095	Group	*	0.0342131856030045	blue
Aspartate	Akkermansia	-0.646020509836824	0.0068603985233645	Group	**	0.0090557260508411	blue
Aspartate	Enterococcus	-0.576894931751155	0.0193051297118493	Group	*	0.0309394431551197	blue
Aspartate	Variovorax	-0.712701519889181	0.0019447303905306	Group	**	0.003775064875736	blue
Aspartate	Dyella	-0.63127118312822	0.0087268037717404	Group	**	0.0319982804963815	blue
Aspartate	Corynebacterium_1	-0.466688213249621	0.0684026897866901	Group		0.0752429587653591	blue
Aspartate	Serratia	-0.51851894139281	0.0396097618298524	Group	*	0.0505752839991375	blue
Metanephrine	Bacteroides	-0.461764705882353	0.0737682451497177	Group		0.0760735028106464	blue
Metanephrine	Parabacteroides	-0.576470588235294	0.0215633838089096	Group	*	0.022237239552938	blue
Metanephrine	Butyricimonas	-0.655882352941176	0.0071750952585661	Group	**	0.0112650198104542	blue
Metanephrine	[Eubacterium]_nodatum_group	-0.773529411764706	0.0006830218932354	Group	***	0.0050667322504656	blue
Metanephrine	Morganella	-0.698585277811043	0.0026089542540113	Group	**	0.0053780929337444	blue
Metanephrine	Enterorhabdus	-0.717647058823529	0.0024439746773739	Group	**	0.0094256715695815	blue
Metanephrine	Candidatus_Stoquefichus	-0.720588235294118	0.0023058409141516	Group	**	0.0076092750167004	blue
Metanephrine	Escherichia-Shigella	-0.564705882352941	0.0248823168021851	Group	*	0.0342131856030045	blue
Metanephrine	Akkermansia	-0.749265796797047	0.0008349772070625	Group	***	0.0022961873194221	blue
Metanephrine	Klebsiella	-0.535294117647059	0.0349350793340749	Group	*	0.0886813552326517	blue
Metanephrine	Enterococcus	-0.528329797190471	0.0353951412630679	Group	*	0.0467215864672496	blue
Metanephrine	Variovorax	-0.658342929389159	0.0055578923148314	Group	**	0.0065503730853371	blue
Metanephrine	Corynebacterium_1	-0.466688213249621	0.0684026897866901	Group		0.0752429587653591	blue
Metanephrine	Serratia	-0.51851894139281	0.0396097618298524	Group	*	0.0505752839991375	blue
Indolelactic acid	Bacteroides	-0.594117647058824	0.0172465454334546	Group	*	0.0227372154546914	blue
Indolelactic acid	Parabacteroides	-0.741176470588235	0.0014988804827856	Group	**	0.004826744085067	blue
Indolelactic acid	Butyricimonas	-0.752941176470588	0.0011468474617655	Group	**	0.0040533858003725	blue
Indolelactic acid	[Eubacterium]_nodatum_group	-0.75	0.0012282987273856	Group	**	0.0050667322504656	blue
Indolelactic acid	Morganella	-0.743366385363032	0.0009658218962632	Group	***	0.0024471047291043	blue
Indolelactic acid	Mycoplasma	-0.653421810452839	0.006051973264834	Group	**	0.0136539429562569	blue
Indolelactic acid	Enterorhabdus	-0.805882352941176	0.0002459526478336	Group	***	0.0040582186892544	blue
Indolelactic acid	Candidatus_Stoquefichus	-0.623529411764706	0.0115885339320423	Group	*	0.0234436713771204	blue
Indolelactic acid	Escherichia-Shigella	-0.638235294117647	0.0093749261757483	Group	**	0.01794529508931	blue
Indolelactic acid	Akkermansia	-0.755165527480488	0.0007190286262676	Group	***	0.0021570858788028	blue
Indolelactic acid	Klebsiella	-0.597058823529412	0.0165986645528419	Group	*	0.0547755930243783	blue
Indolelactic acid	Enterococcus	-0.615158371101997	0.0112027356371699	Group	*	0.0269983217765373	blue
Indolelactic acid	Variovorax	-0.677972420403055	0.003897372285149	Group	**	0.0059145440638982	blue
Indolelactic acid	Dyella	-0.498527242750791	0.0493535227847598	Group	*	0.0740302841771397	blue
Indolelactic acid	Corynebacterium_1	-0.709243271451726	0.0020930689120182	Group	**	0.0069071274096602	blue
Indolelactic acid	Serratia	-0.765262437641802	0.0005513626106933	Group	***	0.0050044381469056	blue
Saccharopine	Bacteroides	-0.594117647058824	0.0172465454334546	Group	*	0.0227372154546914	blue
Saccharopine	Parabacteroides	-0.708823529411765	0.0028971965139118	Group	**	0.0063152654863612	blue
Saccharopine	Butyricimonas	-0.688235294117647	0.0042104694284811	Group	**	0.0106881147030675	blue
Saccharopine	[Eubacterium]_nodatum_group	-0.661764705882353	0.0065407081089003	Group	**	0.0093844942432048	blue
Saccharopine	Morganella	-0.659774984599318	0.0054203402780908	Group	**	0.0077770099642172	blue
Saccharopine	Mycoplasma	-0.59308330993805	0.0154562291350493	Group	*	0.023184343702574	blue
Saccharopine	Enterorhabdus	-0.594117647058824	0.0172465454334546	Group	*	0.0227372154546914	blue
Saccharopine	Candidatus_Stoquefichus	-0.597058823529412	0.0165986645528419	Group	*	0.0273877965121891	blue
Saccharopine	Escherichia-Shigella	-0.688235294117647	0.0042104694284811	Group	**	0.0169473842327897	blue
Saccharopine	Akkermansia	-0.648970375178544	0.0065284952387993	Group	**	0.0089766809533491	blue
Saccharopine	Enterococcus	-0.594554980682313	0.0151385269561172	Group	*	0.0293865523265804	blue
Saccharopine	Variovorax	-0.662872811930827	0.0051320892564368	Group	**	0.006272553535645	blue
Saccharopine	Dyella	-0.589973068344131	0.0161447581025199	Group	*	0.0406611363808736	blue
Saccharopine	Corynebacterium_1	-0.620204072871207	0.0103745368385507	Group	*	0.0228239810448115	blue
Saccharopine	Serratia	-0.722350525250673	0.0015753882071787	Group	**	0.0086646351394829	blue
Pyrrole-2-carboxylic acid	Odoribacter	-0.467647058823529	0.0698173732969143	Group		0.0698173732969143	blue
Pyrrole-2-carboxylic acid	Ileibacterium	-0.647058823529412	0.0082169135674132	Group	**	0.0084736921163948	blue
Pyrrole-2-carboxylic acid	Oscillibacter	-0.570588235294118	0.0231763783600095	Group	*	0.0377417914262065	blue
Pyrrole-2-carboxylic acid	Dubosiella	-0.511764705882353	0.0450328392416127	Group	*	0.0901431035915277	blue
Pyrrole-2-carboxylic acid	Roseburia	-0.502941176470588	0.0493466663823501	Group	*	0.0542813330205851	blue
Pyrrole-2-carboxylic acid	Lactobacillus	-0.597058823529412	0.0165986645528419	Group	*	0.021067535778607	blue
Pyrrole-2-carboxylic acid	Bifidobacterium	-0.614705882352941	0.0131028438130101	Group	*	0.0172957538331733	blue
Pyrrole-2-carboxylic acid	Muribaculum	-0.641176470588235	0.0089754473447648	Group	**	0.0102134400819738	blue
Pyrrole-2-carboxylic acid	Prevotella_9	-0.670588235294118	0.005673056889419	Group	**	0.0069337361981788	blue
Pyrrole-2-carboxylic acid	Prevotella_1	-0.647058823529412	0.0082169135674132	Group	**	0.0082169135674132	blue
Pyrrole-2-carboxylic acid	Ruminiclostridium_6	-0.750552079574207	0.0008084749246476	Group	***	0.0024254247739428	blue
Pyrrole-2-carboxylic acid	Gilliamella	-0.656596699819589	0.0057293793501971	Group	**	0.0057293793501971	blue
Pyrrole-2-carboxylic acid	Anaerovorax	-0.732331010903078	0.0012555972867302	Group	**	0.001973081450576	blue
Pyrrole-2-carboxylic acid	Ruminococcaceae_UCG-011	-0.629893006286256	0.0089198795621994	Group	**	0.0122648343980242	blue
Pyrrole-2-carboxylic acid	Sulfurovum	-0.582886809979503	0.0178026750786927	Group	*	0.0534080252360781	blue
5-methoxytryptamine	Odoribacter	-0.594117647058824	0.0172465454334546	Group	*	0.0189711999768001	blue
5-methoxytryptamine	Ileibacterium	-0.782352941176471	0.0005333949457219	Group	***	0.0021280952668333	blue
5-methoxytryptamine	Oscillibacter	-0.567647058823529	0.0240175036348587	Group	*	0.0377417914262065	blue
5-methoxytryptamine	Dubosiella	-0.488235294117647	0.0572279243621998	Group		0.0917912347641175	blue
5-methoxytryptamine	Roseburia	-0.514705882352941	0.0436610896664137	Group	*	0.0512442653439041	blue
5-methoxytryptamine	Lactobacillus	-0.629411764705882	0.0106584087843744	Group	*	0.0159876131765616	blue
5-methoxytryptamine	Bifidobacterium	-0.711764705882353	0.0027394340564387	Group	**	0.0064572374187485	blue
5-methoxytryptamine	Muribaculum	-0.661764705882353	0.0065407081089003	Group	**	0.0098110621633505	blue
5-methoxytryptamine	Prevotella_9	-0.708823529411765	0.0028971965139118	Group	**	0.0045527373790043	blue
5-methoxytryptamine	Prevotella_1	-0.738235294117647	0.0015983817206549	Group	**	0.0023975725809823	blue
5-methoxytryptamine	Ruminiclostridium_6	-0.797645543390628	0.000214080714851	Group	***	0.0009251365929952	blue
5-methoxytryptamine	Gilliamella	-0.728853752909783	0.0013603533296548	Group	**	0.0014963886626203	blue
5-methoxytryptamine	Anaerovorax	-0.777629836319763	0.00039120214025	Group	***	0.00086064470855	blue
5-methoxytryptamine	Ruminococcaceae_UCG-011	-0.669163143835275	0.0045845021368218	Group	**	0.0081920514024481	blue
5-methoxytryptamine	Sulfurovum	-0.582886809979503	0.0178026750786927	Group	*	0.0534080252360781	blue
Norvaline	Bacteroides	-0.526470588235294	0.0384919290730342	Group	*	0.0409752793358106	blue
Norvaline	Parabacteroides	-0.611764705882353	0.0136409063528288	Group	*	0.0150049969881117	blue
Norvaline	Butyricimonas	-0.591176470588235	0.0179141697521811	Group	*	0.0190699226394186	blue
Norvaline	[Eubacterium]_nodatum_group	-0.673529411764706	0.0054050059584946	Group	**	0.0089148036833728	blue
Norvaline	Morganella	-0.597081434026532	0.0146050234156951	Group	*	0.0166195094040668	blue
Norvaline	Mycoplasma	-0.497424711560945	0.0499383440490537	Group	*	0.0610357538377323	blue
Norvaline	Enterorhabdus	-0.635294117647059	0.0097883427759872	Group	**	0.016150765580379	blue
Norvaline	Candidatus_Stoquefichus	-0.747058823529412	0.0013140105914898	Group	**	0.0054202936898954	blue
Norvaline	Escherichia-Shigella	-0.567647058823529	0.0240175036348587	Group	*	0.0342131856030045	blue
Norvaline	Akkermansia	-0.76696498884737	0.0005265589252224	Group	***	0.0019307160591489	blue
Norvaline	Klebsiella	-0.582352941176471	0.0200397522723253	Group	*	0.0601192568169759	blue
Norvaline	Enterococcus	-0.45327458923305	0.0778524582227232	Group		0.0856377040449955	blue
Norvaline	Variovorax	-0.68552222463917	0.0033766986472428	Group	**	0.0058647923873165	blue
Norvaline	Dyella	-0.587023203002411	0.0168196296071224	Group	*	0.0406611363808736	blue
Norvaline	Corynebacterium_1	-0.512742971136097	0.0422614672223046	Group	*	0.0516529043828167	blue
Norvaline	Serratia	-0.51851894139281	0.0396097618298524	Group	*	0.0505752839991375	blue
Leucinic acid	Bacteroides	-0.617647058823529	0.0125816851657007	Group	*	0.0221539749088833	blue
Leucinic acid	Parabacteroides	-0.747058823529412	0.0013140105914898	Group	**	0.004826744085067	blue
Leucinic acid	Butyricimonas	-0.679411764705882	0.0048988929348089	Group	**	0.0112650198104542	blue
Leucinic acid	[Eubacterium]_nodatum_group	-0.75	0.0012282987273856	Group	**	0.0050667322504656	blue
Leucinic acid	Morganella	-0.689629056300645	0.00311795694568	Group	**	0.0057162544004133	blue
Leucinic acid	Mycoplasma	-0.715231981711891	0.0018416928955479	Group	**	0.0067528739503423	blue
Leucinic acid	Enterorhabdus	-0.723529411764706	0.0021738213259497	Group	**	0.0094256715695815	blue
Leucinic acid	Candidatus_Stoquefichus	-0.576470588235294	0.0215633838089096	Group	*	0.0284636666277607	blue
Leucinic acid	Escherichia-Shigella	-0.667647058823529	0.0059514918369232	Group	**	0.0169473842327897	blue
Leucinic acid	Akkermansia	-0.660769836545427	0.0053263944702197	Group	**	0.0083700484532023	blue
Leucinic acid	Enterococcus	-0.651950139708576	0.0062063377073894	Group	**	0.0269134741435626	blue
Leucinic acid	Variovorax	-0.671932577014164	0.0043587793043385	Group	**	0.0059145440638982	blue
Leucinic acid	Dyella	-0.566374145610366	0.0221788016622947	Group	*	0.0406611363808736	blue
Leucinic acid	Corynebacterium_1	-0.71538390583659	0.001835650809526	Group	**	0.0069071274096602	blue
Leucinic acid	Serratia	-0.765262437641802	0.0005513626106933	Group	***	0.0050044381469056	blue
Dihydrouracil	Bacteroides	-0.638235294117647	0.0093749261757483	Group	**	0.0221539749088833	blue
Dihydrouracil	Parabacteroides	-0.755882352941176	0.0010694961349819	Group	**	0.004826744085067	blue
Dihydrouracil	Butyricimonas	-0.614705882352941	0.0131028438130101	Group	*	0.0154426373510476	blue
Dihydrouracil	[Eubacterium]_nodatum_group	-0.779411764705882	0.0005803896182272	Group	***	0.0050667322504656	blue
Dihydrouracil	Morganella	-0.659774984599318	0.0054203402780908	Group	**	0.0077770099642172	blue
Dihydrouracil	Mycoplasma	-0.684326896082365	0.0034551711169784	Group	**	0.0114020646860289	blue
Dihydrouracil	Enterorhabdus	-0.673529411764706	0.0054050059584946	Group	**	0.0104920703900191	blue
Dihydrouracil	Candidatus_Stoquefichus	-0.808823529411765	0.0002195171699378	Group	***	0.0018110166519871	blue
Dihydrouracil	Escherichia-Shigella	-0.705882352941176	0.0030619469024781	Group	**	0.0169473842327897	blue
Dihydrouracil	Akkermansia	-0.882009737174476	6.21531151398993e-06	Group	***	0.0001025526399808	blue
Dihydrouracil	Klebsiella	-0.647058823529412	0.0082169135674132	Group	**	0.0338947684655795	blue
Dihydrouracil	Enterococcus	-0.597498322170839	0.0145184204235188	Group	*	0.0293865523265804	blue
Dihydrouracil	Variovorax	-0.718741363278072	0.0017061797108112	Group	**	0.0035189956535482	blue
Dihydrouracil	Dyella	-0.728616739405002	0.0013677452940562	Group	**	0.0137621573150228	blue
Dihydrouracil	Corynebacterium_1	-0.666258830757683	0.0048311871239937	Group	**	0.0122637826993686	blue
Dihydrouracil	Serratia	-0.550702875686157	0.027057405469722	Group	*	0.0446447190250413	blue
2-hydroxy-3-methylbutyric acid	Bacteroides	-0.738235294117647	0.0015983817206549	Group	**	0.008791099463602	blue
2-hydroxy-3-methylbutyric acid	Parabacteroides	-0.785294117647059	0.0004891192944478	Group	***	0.004826744085067	blue
2-hydroxy-3-methylbutyric acid	Butyricimonas	-0.75	0.0012282987273856	Group	**	0.0040533858003725	blue
2-hydroxy-3-methylbutyric acid	[Eubacterium]_nodatum_group	-0.75	0.0012282987273856	Group	**	0.0050667322504656	blue
2-hydroxy-3-methylbutyric acid	Morganella	-0.680672834790247	0.003704209800728	Group	**	0.0061119461712012	blue
2-hydroxy-3-methylbutyric acid	Mycoplasma	-0.766740457761101	0.0005297764091723	Group	***	0.0029137702504479	blue
2-hydroxy-3-methylbutyric acid	Enterorhabdus	-0.7	0.0034133395027217	Group	**	0.0094256715695815	blue
2-hydroxy-3-methylbutyric acid	Candidatus_Stoquefichus	-0.582352941176471	0.0200397522723253	Group	*	0.0284636666277607	blue
2-hydroxy-3-methylbutyric acid	Escherichia-Shigella	-0.647058823529412	0.0082169135674132	Group	**	0.0169473842327897	blue
2-hydroxy-3-methylbutyric acid	Akkermansia	-0.693218355304354	0.002905143737177	Group	**	0.0059918589579277	blue
2-hydroxy-3-methylbutyric acid	Enterococcus	-0.622516724823313	0.0100114510669036	Group	*	0.0269983217765373	blue
2-hydroxy-3-methylbutyric acid	Variovorax	-0.758000345305866	0.0006682186309009	Group	***	0.0019867475117349	blue
2-hydroxy-3-methylbutyric acid	Dyella	-0.651920240520265	0.0062095060600016	Group	**	0.0256142124975068	blue
2-hydroxy-3-methylbutyric acid	Corynebacterium_1	-0.721524540221453	0.0016045751895683	Group	**	0.0069071274096602	blue
2-hydroxy-3-methylbutyric acid	Serratia	-0.761686444942541	0.0006065985632612	Group	***	0.0050044381469056	blue
D-glucuronic acid	Bacteroides	-0.623529411764706	0.0115885339320423	Group	*	0.0221539749088833	blue
D-glucuronic acid	Parabacteroides	-0.641176470588235	0.0089754473447648	Group	**	0.0105782057991872	blue
D-glucuronic acid	Butyricimonas	-0.635294117647059	0.0097883427759872	Group	**	0.0129206124643032	blue
D-glucuronic acid	[Eubacterium]_nodatum_group	-0.667647058823529	0.0059514918369232	Group	**	0.0089272377553848	blue
D-glucuronic acid	Morganella	-0.69559987064091	0.0027705327234441	Group	**	0.0053780929337444	blue
D-glucuronic acid	Mycoplasma	-0.651950139708576	0.0062063377073894	Group	**	0.0136539429562569	blue
D-glucuronic acid	Enterorhabdus	-0.576470588235294	0.0215633838089096	Group	*	0.0254139880605006	blue
D-glucuronic acid	Candidatus_Stoquefichus	-0.752941176470588	0.0011468474617655	Group	**	0.0054202936898954	blue
D-glucuronic acid	Escherichia-Shigella	-0.532352941176471	0.0360911924930475	Group	*	0.0458080520104064	blue
D-glucuronic acid	Akkermansia	-0.784664180897694	0.0003187591645058	Group	***	0.0015620410414244	blue
D-glucuronic acid	Klebsiella	-0.75	0.0012282987273856	Group	**	0.0101334645009313	blue
D-glucuronic acid	Variovorax	-0.682502302944724	0.003577780520303	Group	**	0.0059033378585	blue
D-glucuronic acid	Dyella	-0.483777916042188	0.0576105016987953	Group		0.0826585459156628	blue
D-glucuronic acid	Corynebacterium_1	-0.73380580899118	0.0012132044129996	Group	**	0.0069071274096602	blue
D-glucuronic acid	Serratia	-0.625798722370633	0.0095134649457466	Group	**	0.0261620286008032	blue
Tocopherol acetate	Bacteroides	-0.591176470588235	0.0179141697521811	Group	*	0.0227372154546914	blue
Tocopherol acetate	Parabacteroides	-0.735294117647059	0.0017028300836574	Group	**	0.004826744085067	blue
Tocopherol acetate	Butyricimonas	-0.714705882352941	0.0025884337334593	Group	**	0.0075334436552066	blue
Tocopherol acetate	[Eubacterium]_nodatum_group	-0.65	0.0078571765486213	Group	**	0.0108036177543543	blue
Tocopherol acetate	Morganella	-0.65081876308892	0.0063271289132592	Group	**	0.0081337384771048	blue
Tocopherol acetate	Mycoplasma	-0.572479919518366	0.0204736267761606	Group	*	0.0293752036353609	blue
Tocopherol acetate	Enterorhabdus	-0.814705882352941	0.0001719346878756	Group	***	0.0040582186892544	blue
Tocopherol acetate	Candidatus_Stoquefichus	-0.597058823529412	0.0165986645528419	Group	*	0.0273877965121891	blue
Tocopherol acetate	Escherichia-Shigella	-0.447058823529412	0.0843727715471236	Group		0.0870094206579712	blue
Tocopherol acetate	Akkermansia	-0.622421587103058	0.0100261871296913	Group	*	0.0122542287140671	blue
Tocopherol acetate	Enterococcus	-0.534216480167524	0.0330347075711526	Group	*	0.0454227229103348	blue
Tocopherol acetate	Variovorax	-0.764040188694757	0.0005697554747615	Group	***	0.0018801930667132	blue
Tocopherol acetate	Corynebacterium_1	-0.534235191483119	0.0330274004245301	Group	*	0.0454126755837289	blue
Tocopherol acetate	Serratia	-0.514942948693549	0.0412362361754587	Group	*	0.0505752839991375	blue
2-deoxy-d-erythro-pentitol	Bacteroides	-0.779411764705882	0.0005803896182272	Group	***	0.0038305714803	blue
2-deoxy-d-erythro-pentitol	Parabacteroides	-0.726470588235294	0.0020477096118466	Group	**	0.004826744085067	blue
2-deoxy-d-erythro-pentitol	Butyricimonas	-0.652941176470588	0.0075100132069694	Group	**	0.0112650198104542	blue
2-deoxy-d-erythro-pentitol	[Eubacterium]_nodatum_group	-0.638235294117647	0.0093749261757483	Group	**	0.0114582431036924	blue
2-deoxy-d-erythro-pentitol	Morganella	-0.728439349512369	0.0013732991269147	Group	**	0.0030212580792125	blue
2-deoxy-d-erythro-pentitol	Mycoplasma	-0.794702201902101	0.0002348695051128	Group	***	0.0023222431426425	blue
2-deoxy-d-erythro-pentitol	Enterorhabdus	-0.502941176470588	0.0493466663823501	Group	*	0.0493466663823501	blue
2-deoxy-d-erythro-pentitol	Candidatus_Stoquefichus	-0.841176470588235	2.93439292538933e-05	Group	***	0.0003227832217928	blue
2-deoxy-d-erythro-pentitol	Escherichia-Shigella	-0.547058823529412	0.0305943942326447	Group	*	0.040384600387091	blue
2-deoxy-d-erythro-pentitol	Akkermansia	-0.817112699656621	0.0001114574742197	Group	***	0.0009195241623131	blue
2-deoxy-d-erythro-pentitol	Klebsiella	-0.720588235294118	0.0023058409141516	Group	**	0.0152185500334009	blue
2-deoxy-d-erythro-pentitol	Enterococcus	-0.538631492400313	0.0313442761205179	Group	*	0.0449722222598735	blue
2-deoxy-d-erythro-pentitol	Variovorax	-0.705151715653067	0.0022802925432593	Group	**	0.0041805363293088	blue
2-deoxy-d-erythro-pentitol	Dyella	-0.728616739405002	0.0013677452940562	Group	**	0.0137621573150228	blue
2-deoxy-d-erythro-pentitol	Corynebacterium_1	-0.782930884070088	0.0003354851148066	Group	***	0.0036903362628727	blue
2-deoxy-d-erythro-pentitol	Serratia	-0.590038795378025	0.0161299650662151	Group	*	0.0332680529490686	blue
Quinic acid	Bacteroides	-0.647058823529412	0.0082169135674132	Group	**	0.0221539749088833	blue
Quinic acid	Parabacteroides	-0.747058823529412	0.0013140105914898	Group	**	0.004826744085067	blue
Quinic acid	Butyricimonas	-0.652941176470588	0.0075100132069694	Group	**	0.0112650198104542	blue
Quinic acid	[Eubacterium]_nodatum_group	-0.726470588235294	0.0020477096118466	Group	**	0.0061431288355398	blue
Quinic acid	Morganella	-0.647833355918787	0.006654876935813	Group	**	0.0081337384771048	blue
Quinic acid	Mycoplasma	-0.631346749288892	0.0087163137704768	Group	**	0.0171346430292125	blue
Quinic acid	Enterorhabdus	-0.708823529411765	0.0028971965139118	Group	**	0.0094256715695815	blue
Quinic acid	Candidatus_Stoquefichus	-0.75	0.0012282987273856	Group	**	0.0054202936898954	blue
Quinic acid	Escherichia-Shigella	-0.65	0.0078571765486213	Group	**	0.0169473842327897	blue
Quinic acid	Akkermansia	-0.778764450214253	0.0003786766161028	Group	***	0.0015620410414244	blue
Quinic acid	Enterococcus	-0.578366602495418	0.0189273360099634	Group	*	0.0309394431551197	blue
Quinic acid	Variovorax	-0.67495249870861	0.0041228944769829	Group	**	0.0059145440638982	blue
Quinic acid	Dyella	-0.684368759279192	0.0034523982364995	Group	**	0.0189881903007475	blue
Quinic acid	Corynebacterium_1	-0.58950090094689	0.0162513385569607	Group	*	0.028226009072616	blue
Quinic acid	Serratia	-0.554278868385418	0.025878032190867	Group	*	0.0446447190250413	blue
Lignoceric acid	Bacteroides	-0.605882352941176	0.0147693166059222	Group	*	0.0221539749088833	blue
Lignoceric acid	Parabacteroides	-0.705882352941176	0.0030619469024781	Group	**	0.0063152654863612	blue
Lignoceric acid	Butyricimonas	-0.597058823529412	0.0165986645528419	Group	*	0.0182585310081261	blue
Lignoceric acid	[Eubacterium]_nodatum_group	-0.705882352941176	0.0030619469024781	Group	**	0.0066699517111331	blue
Lignoceric acid	Morganella	-0.7403809781929	0.0010381656426503	Group	**	0.0024471047291043	blue
Lignoceric acid	Mycoplasma	-0.729948689154523	0.0013266261878299	Group	**	0.0062540948854839	blue
Lignoceric acid	Enterorhabdus	-0.558823529411765	0.0266848341292837	Group	*	0.0293533175422121	blue
Lignoceric acid	Candidatus_Stoquefichus	-0.761764705882353	0.0009264719986634	Group	***	0.0054202936898954	blue
Lignoceric acid	Escherichia-Shigella	-0.726470588235294	0.0020477096118466	Group	**	0.0169473842327897	blue
Lignoceric acid	Akkermansia	-0.799413507606298	0.0002023443440766	Group	***	0.0013354726709058	blue
Lignoceric acid	Klebsiella	-0.820588235294118	0.0001308403448615	Group	***	0.0043177313804299	blue
Lignoceric acid	Enterococcus	-0.638705103010207	0.0077416172526541	Group	**	0.0269983217765373	blue
Lignoceric acid	Variovorax	-0.65381304684749	0.0060114558772853	Group	**	0.0068406222051868	blue
Lignoceric acid	Dyella	-0.684368759279192	0.0034523982364995	Group	**	0.0189881903007475	blue
Lignoceric acid	Corynebacterium_1	-0.678540099527409	0.0038561084524533	Group	**	0.0106042982442466	blue
Lignoceric acid	Serratia	-0.675862620160283	0.0040538529478034	Group	**	0.0167221434096893	blue
2,6-dimethylbenzenethiol	Bacteroides	-0.555882352941176	0.027623459727702	Group	*	0.0303858057004722	blue
2,6-dimethylbenzenethiol	Parabacteroides	-0.732352941176471	0.0018124084385729	Group	**	0.004826744085067	blue
2,6-dimethylbenzenethiol	Butyricimonas	-0.667647058823529	0.0059514918369232	Group	**	0.0112650198104542	blue
2,6-dimethylbenzenethiol	[Eubacterium]_nodatum_group	-0.702941176470588	0.0032339159811554	Group	**	0.0066699517111331	blue
2,6-dimethylbenzenethiol	Morganella	-0.653804170259053	0.0060123727531384	Group	**	0.0081337384771048	blue
2,6-dimethylbenzenethiol	Mycoplasma	-0.531273138678997	0.0341994978618479	Group	*	0.0434070549784993	blue
2,6-dimethylbenzenethiol	Enterorhabdus	-0.697058823529412	0.0036004582429203	Group	**	0.0094256715695815	blue
2,6-dimethylbenzenethiol	Candidatus_Stoquefichus	-0.564705882352941	0.0248823168021851	Group	*	0.0315814020950811	blue
2,6-dimethylbenzenethiol	Escherichia-Shigella	-0.597058823529412	0.0165986645528419	Group	*	0.0260836157258944	blue
2,6-dimethylbenzenethiol	Akkermansia	-0.607672260394455	0.0125263674516039	Group	*	0.0142541422725148	blue
2,6-dimethylbenzenethiol	Enterococcus	-0.61663004184626	0.0109559882317045	Group	*	0.0269983217765373	blue
2,6-dimethylbenzenethiol	Variovorax	-0.7338409717503	0.0012122081206238	Group	**	0.0028573477128991	blue
2,6-dimethylbenzenethiol	Dyella	-0.519176300142835	0.0393161055954003	Group	*	0.0617824516499148	blue
2,6-dimethylbenzenethiol	Corynebacterium_1	-0.442125675710167	0.0863964358049231	Group		0.0919703994052407	blue
2,6-dimethylbenzenethiol	Serratia	-0.475607029001681	0.0626010868473007	Group		0.0666398666439007	blue
2,4-diaminobutyric acid	Bacteroides	-0.823529411764706	0.0001125261184844	Group	***	0.0016567897036549	blue
2,4-diaminobutyric acid	Parabacteroides	-0.682352941176471	0.004660262192906	Group	**	0.007689432618295	blue
2,4-diaminobutyric acid	Butyricimonas	-0.638235294117647	0.0093749261757483	Group	**	0.012890523491654	blue
2,4-diaminobutyric acid	[Eubacterium]_nodatum_group	-0.670588235294118	0.005673056889419	Group	**	0.0089148036833728	blue
2,4-diaminobutyric acid	Morganella	-0.647833355918787	0.006654876935813	Group	**	0.0081337384771048	blue
2,4-diaminobutyric acid	Mycoplasma	-0.810890580088996	0.0001384062260418	Group	***	0.0022837027296911	blue
2,4-diaminobutyric acid	Enterorhabdus	-0.602941176470588	0.0153604624690915	Group	*	0.0220389244121748	blue
2,4-diaminobutyric acid	Candidatus_Stoquefichus	-0.858823529411765	0.0	Group	***	0.0	blue
2,4-diaminobutyric acid	Escherichia-Shigella	-0.523529411764706	0.0397375251354212	Group	*	0.0485680862766259	blue
2,4-diaminobutyric acid	Akkermansia	-0.861360679782431	1.81522835132633e-05	Group	***	0.0001996751186458	blue
2,4-diaminobutyric acid	Klebsiella	-0.691176470588235	0.0039987697567921	Group	**	0.0219932336623569	blue
2,4-diaminobutyric acid	Variovorax	-0.768570071236426	0.0005040238261493	Group	***	0.0018480873625474	blue
2,4-diaminobutyric acid	Dyella	-0.784664180897694	0.0003187591645058	Group	***	0.0105190524286942	blue
2,4-diaminobutyric acid	Corynebacterium_1	-0.709243271451726	0.0020930689120182	Group	**	0.0069071274096602	blue
2,4-diaminobutyric acid	Serratia	-0.511366955994288	0.0429123621810864	Group	*	0.0505752839991375	blue
Cholesterone	Bacteroides	-0.826470588235294	9.55995231668014e-05	Group	***	0.0016567897036549	blue
Cholesterone	Parabacteroides	-0.85	2.01660940105444e-06	Group	***	6.65481102347965e-05	blue
Cholesterone	Butyricimonas	-0.711764705882353	0.0027394340564387	Group	**	0.0075334436552066	blue
Cholesterone	[Eubacterium]_nodatum_group	-0.711764705882353	0.0027394340564387	Group	**	0.0066699517111331	blue
Cholesterone	Morganella	-0.743366385363032	0.0009658218962632	Group	***	0.0024471047291043	blue
Cholesterone	Mycoplasma	-0.896247483256259	2.6273339161361e-06	Group	***	8.67020192324913e-05	blue
Cholesterone	Enterorhabdus	-0.591176470588235	0.0179141697521811	Group	*	0.0227372154546914	blue
Cholesterone	Candidatus_Stoquefichus	-0.641176470588235	0.0089754473447648	Group	**	0.0227838278751724	blue
Cholesterone	Escherichia-Shigella	-0.676470588235294	0.0051470469451271	Group	**	0.0169473842327897	blue
Cholesterone	Akkermansia	-0.696168220646075	0.0027391648889046	Group	**	0.0059918589579277	blue
Cholesterone	Klebsiella	-0.647058823529412	0.0082169135674132	Group	**	0.0338947684655795	blue
Cholesterone	Enterococcus	-0.631346749288892	0.0087163137704768	Group	**	0.0269983217765373	blue
Cholesterone	Variovorax	-0.780649758014209	0.0003585967712116	Group	***	0.0017660026794872	blue
Cholesterone	Dyella	-0.71976714337984	0.0016681402806088	Group	**	0.0137621573150228	blue
Cholesterone	Corynebacterium_1	-0.693891685489568	0.0028665607403761	Group	**	0.0085996822211285	blue
Cholesterone	Serratia	-0.625798722370633	0.0095134649457466	Group	**	0.0261620286008032	blue
2-aminoheptanedioic acid	Odoribacter	-0.814705882352941	0.0001719346878756	Group	***	0.0011347689399791	blue
2-aminoheptanedioic acid	Ileibacterium	-0.747058823529412	0.0013140105914898	Group	**	0.002355383615806	blue
2-aminoheptanedioic acid	Oscillibacter	-0.779411764705882	0.0005803896182272	Group	***	0.0038305714803	blue
2-aminoheptanedioic acid	Dubosiella	-0.461764705882353	0.0737682451497177	Group		0.0917912347641175	blue
2-aminoheptanedioic acid	Roseburia	-0.691176470588235	0.0039987697567921	Group	**	0.0131959401974142	blue
2-aminoheptanedioic acid	Lactobacillus	-0.602941176470588	0.0153604624690915	Group	*	0.0202758104592008	blue
2-aminoheptanedioic acid	Bifidobacterium	-0.667647058823529	0.0059514918369232	Group	**	0.0102970033426234	blue
2-aminoheptanedioic acid	Muribaculum	-0.697058823529412	0.0036004582429203	Group	**	0.0073677702886103	blue
2-aminoheptanedioic acid	Prevotella_9	-0.764705882352941	0.0008604990377966	Group	***	0.0030573575955893	blue
2-aminoheptanedioic acid	Christensenellaceae_R-7_group	-0.591176470588235	0.0179141697521811	Group	*	0.0537425092565433	blue
2-aminoheptanedioic acid	Prevotella_1	-0.75	0.0012282987273856	Group	**	0.0020266929001862	blue
2-aminoheptanedioic acid	Ruminiclostridium_6	-0.69610026203647	0.0027429004151436	Group	**	0.0047639849315653	blue
2-aminoheptanedioic acid	Gilliamella	-0.741420196925469	0.0010124965481215	Group	**	0.0011932995031432	blue
2-aminoheptanedioic acid	Anaerovorax	-0.726291167514186	0.0014420282001126	Group	**	0.0021630423001689	blue
2-aminoheptanedioic acid	Ruminococcaceae_UCG-011	-0.675446365843118	0.0040853136787187	Group	**	0.0079303147881011	blue
2-aminoheptanedioic acid	Sulfurovum	-0.500638977896506	0.0482476305146561	Group	*	0.0663404919576521	blue
N-carbamylglutamate	Odoribacter	-0.741176470588235	0.0014988804827856	Group	**	0.0032966622988507	blue
N-carbamylglutamate	Ileibacterium	-0.688235294117647	0.0042104694284811	Group	**	0.005557819645595	blue
N-carbamylglutamate	Oscillibacter	-0.779411764705882	0.0005803896182272	Group	***	0.0038305714803	blue
N-carbamylglutamate	Dubosiella	-0.470588235294118	0.0679023726650785	Group		0.0917912347641175	blue
N-carbamylglutamate	Roseburia	-0.7	0.0034133395027217	Group	**	0.0125155781766465	blue
N-carbamylglutamate	Lactobacillus	-0.538235294117647	0.0338078239072972	Group	*	0.0348643184044003	blue
N-carbamylglutamate	Bifidobacterium	-0.594117647058824	0.0172465454334546	Group	*	0.0210791110853334	blue
N-carbamylglutamate	Muribaculum	-0.673529411764706	0.0054050059584946	Group	**	0.0089148036833728	blue
N-carbamylglutamate	Prevotella_9	-0.744117647058824	0.0014041480486302	Group	**	0.0037755844082284	blue
N-carbamylglutamate	Christensenellaceae_R-7_group	-0.661764705882353	0.0065407081089003	Group	**	0.0269804209492141	blue
N-carbamylglutamate	Prevotella_1	-0.661764705882353	0.0065407081089003	Group	**	0.0071947789197904	blue
N-carbamylglutamate	Ruminiclostridium_6	-0.584253285472471	0.0174731145349931	Group	*	0.0180191493642116	blue
N-carbamylglutamate	Gilliamella	-0.686442004356843	0.0033172987040745	Group	**	0.0034209642885768	blue
N-carbamylglutamate	Anaerovorax	-0.697601911416952	0.0026613116367235	Group	**	0.003512931360475	blue
N-carbamylglutamate	Ruminococcaceae_UCG-011	-0.677017171345079	0.0039676086758893	Group	**	0.0079303147881011	blue
N-carbamylglutamate	Sulfurovum	-0.482759014400202	0.0582162561562073	Group		0.0766354104539197	blue
Sulfuric acid	Odoribacter	-0.670588235294118	0.005673056889419	Group	**	0.0078004532229512	blue
Sulfuric acid	Ileibacterium	-0.741176470588235	0.0014988804827856	Group	**	0.002355383615806	blue
Sulfuric acid	Oscillibacter	-0.576470588235294	0.0215633838089096	Group	*	0.0377417914262065	blue
Sulfuric acid	Roseburia	-0.494117647058823	0.0539687268788212	Group		0.0556552495937844	blue
Sulfuric acid	Lactobacillus	-0.552941176470588	0.0285876158585003	Group	*	0.0314463774443503	blue
Sulfuric acid	Bifidobacterium	-0.688235294117647	0.0042104694284811	Group	**	0.0086011164230269	blue
Sulfuric acid	Muribaculum	-0.7	0.0034133395027217	Group	**	0.0073677702886103	blue
Sulfuric acid	Prevotella_9	-0.685294117647059	0.0044308781573169	Group	**	0.0060924574663107	blue
Sulfuric acid	Prevotella_1	-0.788235294117647	0.0004474458048128	Group	***	0.001596071450125	blue
Sulfuric acid	Ruminiclostridium_6	-0.806475567856206	0.0001606445163166	Group	***	0.0009251365929952	blue
Sulfuric acid	Gilliamella	-0.692725226364686	0.0029336660481004	Group	**	0.0031229348253972	blue
Sulfuric acid	Anaerovorax	-0.721761284972518	0.0015961649539877	Group	**	0.0022693364607282	blue
Sulfuric acid	Ruminococcaceae_UCG-011	-0.523078232152926	0.0376066358420281	Group	*	0.0400328704124815	blue
Sulfuric acid	Sulfurovum	-0.604342766175068	0.0131530750963708	Group	*	0.0534080252360781	blue
5-methoxypsoralen	Bacteroides	-0.647058823529412	0.0082169135674132	Group	**	0.0221539749088833	blue
5-methoxypsoralen	Parabacteroides	-0.579411764705882	0.0207906192605953	Group	*	0.0221319495354724	blue
5-methoxypsoralen	Butyricimonas	-0.608823529411765	0.0141962650125381	Group	*	0.0161543705315089	blue
5-methoxypsoralen	[Eubacterium]_nodatum_group	-0.614705882352941	0.0131028438130101	Group	*	0.0154426373510476	blue
5-methoxypsoralen	Morganella	-0.665745798939583	0.0048758467144871	Group	**	0.0076620448370511	blue
5-methoxypsoralen	Mycoplasma	-0.659308493429892	0.0054648455747879	Group	**	0.0136539429562569	blue
5-methoxypsoralen	Enterorhabdus	-0.691176470588235	0.0039987697567921	Group	**	0.0094256715695815	blue
5-methoxypsoralen	Candidatus_Stoquefichus	-0.591176470588235	0.0179141697521811	Group	*	0.0281508381819989	blue
5-methoxypsoralen	Escherichia-Shigella	-0.491176470588235	0.0555802143474424	Group		0.0632464508091586	blue
5-methoxypsoralen	Akkermansia	-0.616521856419617	0.0109739801282499	Group	*	0.012933619436866	blue
5-methoxypsoralen	Enterococcus	-0.484179674862577	0.0573729312865162	Group		0.0701224715724087	blue
5-methoxypsoralen	Variovorax	-0.730821050055855	0.001300246048739	Group	**	0.0028605413072258	blue
5-methoxypsoralen	Dyella	-0.477878185358746	0.0611832498855921	Group		0.0841269685926891	blue
5-methoxypsoralen	Corynebacterium_1	-0.595641535331753	0.0149072505950669	Group	*	0.0273299594242893	blue
Hydroxytyrosol	Bacteroides	-0.608823529411765	0.0141962650125381	Group	*	0.0221539749088833	blue
Hydroxytyrosol	Parabacteroides	-0.658823529411765	0.0068520995570033	Group	**	0.0083747883474484	blue
Hydroxytyrosol	Butyricimonas	-0.658823529411765	0.0068520995570033	Group	**	0.0112650198104542	blue
Hydroxytyrosol	[Eubacterium]_nodatum_group	-0.605882352941176	0.0147693166059222	Group	*	0.0162462482665144	blue
Hydroxytyrosol	Morganella	-0.779191271404624	0.0003740513073513	Group	***	0.0017633847346562	blue
Hydroxytyrosol	Mycoplasma	-0.629875078544628	0.0089224132206426	Group	**	0.0171346430292125	blue
Hydroxytyrosol	Enterorhabdus	-0.573529411764706	0.0223584882119417	Group	*	0.0254424176204854	blue
Hydroxytyrosol	Candidatus_Stoquefichus	-0.544117647058823	0.0316379602842238	Group	*	0.0386686181251624	blue
Hydroxytyrosol	Escherichia-Shigella	-0.679411764705882	0.0048988929348089	Group	**	0.0169473842327897	blue
Hydroxytyrosol	Akkermansia	-0.563424280268645	0.0230408373463399	Group	*	0.023760863513413	blue
Hydroxytyrosol	Enterococcus	-0.737307042875838	0.0011172268753057	Group	**	0.0184342434425447	blue
Hydroxytyrosol	Variovorax	-0.676462459555833	0.0040088593501548	Group	**	0.0059145440638982	blue
Hydroxytyrosol	Dyella	-0.522126165484556	0.0380184722005151	Group	*	0.0617824516499148	blue
Hydroxytyrosol	Corynebacterium_1	-0.506602336751233	0.0452243180752451	Group	*	0.0533000891601103	blue
Hydroxytyrosol	Serratia	-0.511366955994288	0.0429123621810864	Group	*	0.0505752839991375	blue
2,2'-biphenyldiol	Bacteroides	-0.585294117647059	0.0193103442460037	Group	*	0.0227586200042186	blue
2,2'-biphenyldiol	Parabacteroides	-0.697058823529412	0.0036004582429203	Group	**	0.0069584497170209	blue
2,2'-biphenyldiol	Butyricimonas	-0.652941176470588	0.0075100132069694	Group	**	0.0112650198104542	blue
2,2'-biphenyldiol	[Eubacterium]_nodatum_group	-0.791176470588235	0.0004082612258701	Group	***	0.0050667322504656	blue
2,2'-biphenyldiol	Morganella	-0.78516208574489	0.0003140840773905	Group	***	0.0017274624256482	blue
2,2'-biphenyldiol	Mycoplasma	-0.626931737056102	0.009346168925025	Group	**	0.0171346430292125	blue
2,2'-biphenyldiol	Enterorhabdus	-0.7	0.0034133395027217	Group	**	0.0094256715695815	blue
2,2'-biphenyldiol	Candidatus_Stoquefichus	-0.841176470588235	2.93439292538933e-05	Group	***	0.0003227832217928	blue
2,2'-biphenyldiol	Escherichia-Shigella	-0.738235294117647	0.0015983817206549	Group	**	0.0169473842327897	blue
2,2'-biphenyldiol	Akkermansia	-0.893809198541359	3.07065788769337e-06	Group	***	0.0001013317102938	blue
2,2'-biphenyldiol	Klebsiella	-0.776470588235294	0.0006302238443961	Group	***	0.0075132408255903	blue
2,2'-biphenyldiol	Enterococcus	-0.613686700357734	0.0114538334809552	Group	*	0.0269983217765373	blue
2,2'-biphenyldiol	Variovorax	-0.662872811930827	0.0051320892564368	Group	**	0.006272553535645	blue
2,2'-biphenyldiol	Dyella	-0.566374145610366	0.0221788016622947	Group	*	0.0406611363808736	blue
2,2'-biphenyldiol	Corynebacterium_1	-0.718454223029022	0.0017169532972184	Group	**	0.0069071274096602	blue
2,2'-biphenyldiol	Serratia	-0.579310817280243	0.018687979839815	Group	*	0.0362766667478762	blue
4-pyridoxic acid	Bacteroides	-0.629411764705882	0.0106584087843744	Group	*	0.0221539749088833	blue
4-pyridoxic acid	Parabacteroides	-0.670588235294118	0.005673056889419	Group	**	0.0081396033630795	blue
4-pyridoxic acid	Butyricimonas	-0.517647058823529	0.0423216151431748	Group	*	0.0423216151431748	blue
4-pyridoxic acid	[Eubacterium]_nodatum_group	-0.479411764705882	0.0623933106890154	Group		0.0623933106890154	blue
4-pyridoxic acid	Morganella	-0.519460847603083	0.039189501637415	Group	*	0.039189501637415	blue
4-pyridoxic acid	Mycoplasma	-0.596026651426576	0.0148259428794941	Group	*	0.023184343702574	blue
4-pyridoxic acid	Enterorhabdus	-0.555882352941176	0.027623459727702	Group	*	0.0294056184198118	blue
4-pyridoxic acid	Candidatus_Stoquefichus	-0.705882352941176	0.0030619469024781	Group	**	0.0091858407074345	blue
4-pyridoxic acid	Escherichia-Shigella	-0.45	0.082166850881351	Group		0.0870094206579712	blue
4-pyridoxic acid	Akkermansia	-0.663719701887147	0.0050554608856391	Group	**	0.0083700484532023	blue
4-pyridoxic acid	Variovorax	-0.626633751597479	0.0093899411128403	Group	**	0.0096833767726166	blue
4-pyridoxic acid	Dyella	-0.607672260394455	0.0125263674516039	Group	*	0.0406611363808736	blue
4-pyridoxic acid	Corynebacterium_1	-0.435985041325304	0.0913791700274484	Group		0.0939459037941373	blue
