# Supplementary material for: Antibiotic Disruption of the Gut Microbiota Enhances the Murine Hepatic Dysfunction Associated With a High-Salt Diet
Source: Front Pharmacol. 2022 Feb 11;13:829686. doi: 10.3389/fphar.2022.829686 (PMC8881101; doi:10.3389/fphar.2022.829686)
Supplement: Supplementary file 2 [file Table1.XLSX]

## Sheet: 数据矩阵
Alignment ID	Average Rt(min)	Quant mass	Metabolite name	Total score	HMDB	Super Class	Class	Sub Class	ND.1	ND.2	ND.3	ND.4	ND.5	ND.6	ND.7	ND.8	HSD.1	HSD.2	HSD.3	HSD.4	HSD.5	HSD.6	HSD.7	HSD.8	PEN.1	PEN.2	PEN.3	PEN.4	PEN.5	PEN.6	PEN.7	PEN.8	HSPEN.1	HSPEN.2	HSPEN.3	HSPEN.4	HSPEN.5	HSPEN.6	HSPEN.7	HSPEN.8
820	22.675	330.146	2,2'-biphenyldiol	75.1					0.0184996	0.0129665	0.0153642	0.00808316	0.0119168	0.0119203	0.013205	0.0109868	0.0024661	0.00147855	0.000888814	0.00184165	0.00307332	0.00273538	0.00169942	0.00236693	0.00233339	0.00332795	0.00343521	0.0139832	0.00554568	0.0038755	0.00210927	0.00290949	0.00159964	0.00134492	0.00189157	0.00194619	0.00107204	0.00614766	0.00145833	0.00150989
961	24.623	274.104	2-aminoheptanedioic acid	70.7	HMDB0034252	Organic acids and derivatives	Carboxylic acids and derivatives	Amino acids, peptides, and analogues	0.00600901	0.00537223	0.00319468	0.00372096	0.00446964	0.00244188	0.00243979	0.0066133	0.0193245	0.0143721	0.0115404	0.0354567	0.0112474	0.00435463	0.022046	0.021641	0.0109299	0.00853011	0.0143292	0.00564891	0.0162896	0.0100603	0.0132109	0.0144407	0.0275118	0.0225969	0.0377001	0.0350433	0.0318427	0.0120064	0.0388324	0.0233674
135	8.402	210.001	2,6-dimethylbenzenethiol	79.6	HMDB0032019	Benzenoids	Thiophenols		0.048318	0.0507421	0.0284483	0.044291	0.04333	0.0396186	0.0287506	0.0517655	0.0296588	0.0369751	0.0217715	0.0570437	0.0288153	0.0292448	0.0285509	0.0255841	0.0245233	0.0238274	0.0290675	0.0328088	0.0475475	0.03793	0.0266813	0.0271665	0.0157091	0.0180716	0.0214755	0.0215424	0.0168798	0.00956558	0.0175449	0.0146684
428	15.045	174.1	Serotonin	92.1	HMDB0000259	Organoheterocyclic compounds	Indoles and derivatives	Tryptamines and derivatives	0.29126	0.31036	0.446441	0.276614	0.479496	0.377225	0.302185	0.636152	0.842846	0.526566	0.4146	0.7152	0.650472	0.569067	0.533856	0.445938	0.894059	1.08736	0.753035	1.45384	0.733146	0.776912	0.723056	1.0292	1.03473	0.655929	1.09839	0.966723	0.806596	1.34047	1.30358	1.08909
413	14.728	174.1	5-methoxytryptamine	89.7	HMDB0004095	Organoheterocyclic compounds	Indoles and derivatives	Tryptamines and derivatives	0.0955963	0.0999119	0.138289	0.0906137	0.150285	0.118036	0.0931847	0.181563	0.24045	0.155414	0.122766	0.217351	0.185406	0.179497	0.159622	0.134855	0.252608	0.317733	0.204784	0.460324	0.226479	0.219562	0.20592	0.300806	0.30373	0.188687	0.317407	0.277408	0.233141	0.409623	0.40743	0.328064
1097	27.047	175	Cholesterone	64.7	HMDB0000921	Lipids and lipid-like molecules	Steroids and steroid derivatives	Cholestane steroids	0.0228029	0.027013	0.0230368	0.0257028	0.047709	0.0297503	0.0240649	0.0291252	0.0522655	0.0116621	0.00873136	0.0972185	0.0129391	0.015141	0.0143265	0.0232992	0.0217577	0.0239644	0.0213086	0.0419878	0.0257047	0.014583	0.0127627	0.0154913	0.00855481	0.0095095	0.00921037	0.0081751	0.00768296	0.014343	0.0116688	0.00999412
815	22.608	264.1	Adenine	92.1	HMDB0000034	Organoheterocyclic compounds	Imidazopyrimidines	Purines and purine derivatives	0.931153	0.949826	0.980694	1.45488	1.3748	1.0303	0.25147	1.23006	0.292751	0.181157	0.161664	0.430608	0.639228	0.139593	0.0775954	0.0475407	0.428935	2.27886	0.847925	1.3073	1.80281	0.564158	0.496298	1.12807	0.0754063	0.0800842	0.198393	0.15804	0.549758	0.150318	0.0788895	0.0353255
181	9.539	159.1	Leucinic acid	99.6	HMDB0000665	Lipids and lipid-like molecules	Fatty Acyls	Fatty acids and conjugates	0.329026	0.257965	0.109969	0.387017	0.389703	0.142946	0.292698	0.333352	0.0870734	0.0275095	0.0174695	0.0926471	0.0718185	0.149341	0.0366273	0.152177	0.0805271	0.127395	0.158607	0.149199	0.187124	0.141309	0.0397678	0.0462238	0.0583493	0.0796631	0.0627621	0.0556819	0.0552931	0.0798114	0.0394439	0.031802
1133	27.665	394.185	Lignoceric acid	65.2	HMDB0002003	Lipids and lipid-like molecules	Fatty Acyls	Fatty acids and conjugates	0.0745207	0.053048	0.0473402	0.0232651	0.0543945	0.0410578	0.0366232	0.0720561	0.0266804	0.0275918	0.0113117	0.0412311	0.0308279	0.0413844	0.0399477	0.0482249	0.0363067	0.0141172	0.0232693	0.0305921	0.046062	0.0238129	0.0143735	0.0140571	0.012664	0.013068	0.0143994	0.00982633	0.00927589	0.0237932	0.0175296	0.0112287
453	15.554	261.094	2,4-diaminobutyric acid	81	HMDB0002362	Organic acids and derivatives	Carboxylic acids and derivatives	Amino acids, peptides, and analogues	0.0249457	0.0260694	0.0498493	0.021188	0.0530585	0.0399021	0.029519	0.0457661	0.0182937	0.00816965	0.00808311	0.0127998	0.0256644	0.0355773	0.011242	0.0201319	0.0246351	0.0389243	0.0187851	0.080905	0.0296949	0.0158182	0.0103882	0.0184811	0.00620706	0.00519036	0.00727095	0.0068133	0.0079048	0.0256759	0.00669633	0.00726136
16	5.426	221.1	Boric acid	93.2					0.565352	0.458255	0.74412	0.460739	0.88484	0.766041	0.534926	0.797822	0.704656	0.991777	0.757941	1.37509	0.603869	0.846477	0.819296	0.787351	0.758541	0.793224	0.823241	0.562215	1.21709	0.624529	0.811604	0.929111	1.52875	1.16554	1.06424	1.51258	1.28591	2.29088	1.29026	1.40027
548	17.595	246.153	L-glutamic acid	98.5	HMDB0000148	Organic acids and derivatives	Carboxylic acids and derivatives	Amino acids, peptides, and analogues	23.6405	22.916	15.167	21.333	30.8537	18.1185	19.3067	30.7134	21.0662	10.5088	6.18136	21.8497	10.3468	7.90046	16.1302	19.9396	16.1835	17.346	19.2396	18.7364	28.6751	13.855	12.9526	17.6223	12.7212	11.8662	12.6782	13.1016	11.2858	8.12856	12.6014	11.2154
447	15.421	232.149	L-aspartic acid	98.7	HMDB0000191	Organic acids and derivatives	Carboxylic acids and derivatives	Amino acids, peptides, and analogues	27.3311	26.3146	16.3551	23.3986	41.0008	27.2974	28.2304	38.2404	22.9105	13.3148	8.95695	18.266	14.0174	11.7012	16.0154	11.467	18.828	21.0324	23.2007	22.3996	30.7603	15.5148	16.579	22.5638	15.3324	12.5619	17.223	15.2621	13.9147	7.71857	6.82143	3.82566
1115	27.385	267.1	Hydroxytyrosol	61.1	HMDB0005784	Benzenoids	Phenols	Tyrosols and derivatives	0.0205891	0.0163712	0.0127459	0.0169444	0.0189067	0.00961398	0.00217406	0.0296547	0.0097899	0.00103497	0.000341245	0.00150596	0.00486632	0.00120743	0.00129935	0.00240906	0.00743627	0.00686002	0.00875075	0.0116487	0.00553341	0.00797688	0.00585696	0.00975743	0.00228018	0.000954791	0.00109624	0.0010437	0.000578038	0.000504107	0.00173477	0.00155223
942	24.278	346.191	N-carbamylglutamate	66.4	HMDB0015673	Organic acids and derivatives	Carboxylic acids and derivatives	Amino acids, peptides, and analogues	0.0051682	0.0045043	0.00364879	0.00223219	0.00513195	0.00141645	0.000778308	0.00704003	0.0189421	0.0140467	0.00995414	0.0423682	0.013781	0.00330086	0.0162663	0.0179339	0.0122081	0.0103033	0.0151277	0.00591325	0.017836	0.00939281	0.0122441	0.0125526	0.0227205	0.0245337	0.0352314	0.0308197	0.0338534	0.00649044	0.0251424	0.00867762
1162	28.307	174.1	Spermine	99.2	HMDB0001256	Organic nitrogen compounds	Organonitrogen compounds	Amines	0.7484	0.708865	0.826112	0.756002	0.808586	0.350487	0.700337	0.890088	0.589655	0.337188	0.245727	0.404557	0.314898	0.756346	1.01715	1.37983	0.583358	0.506552	0.877755	0.512189	1.0022	0.61103	0.408938	0.694014	0.368403	0.505858	0.460663	0.357576	0.429713	0.430688	0.218269	0.22378
237	10.639	183.1	Quinic acid	67.2	HMDB0003072	Organic oxygen compounds	Organooxygen compounds	Alcohols and polyols	0.0621712	0.0491771	0.0397956	0.0392937	0.0747455	0.0555085	0.0794504	0.0617026	0.0494312	0.0423754	0.0307929	0.0574041	0.0404709	0.0531242	0.0341655	0.0324657	0.030829	0.0337982	0.0347515	0.0250498	0.0437891	0.0312401	0.0244784	0.0331527	0.030133	0.024281	0.037399	0.0382366	0.0294499	0.028488	0.0222947	0.0227077
132	8.31	145.1	2-hydroxy-3-methylbutyric acid	95.7	HMDB0000407	Lipids and lipid-like molecules	Fatty Acyls	Fatty acids and conjugates	0.0828434	0.0868233	0.0820842	0.211013	0.21538	0.103047	0.198543	0.118428	0.0418027	0.0153088	0.0138059	0.0279282	0.0482912	0.0766823	0.0146905	0.0457745	0.0436416	0.0723114	0.0698934	0.129767	0.0771601	0.0464853	0.0218709	0.0375041	0.022306	0.0299314	0.0268469	0.0208255	0.0294305	0.063026	0.0114445	0.00818191
267	11.071	240.1	Pyrrole-2-carboxylic acid	88.8	HMDB0004230	Organoheterocyclic compounds	Pyrroles	Pyrrole carboxylic acids and derivatives	0.185315	0.191864	0.21052	0.164158	0.287333	0.202319	0.178462	0.274348	0.310121	0.273005	0.256505	0.551244	0.400715	0.41758	0.348052	0.30264	0.287172	0.258937	0.288948	0.302226	0.3262	0.277224	0.250659	0.327851	0.308058	0.240859	0.445559	0.406064	0.35905	0.479648	0.326095	0.375495
409	14.675	243.1	Dihydrouracil	90.9	HMDB0000076	Organoheterocyclic compounds	Diazines	Pyrimidines and pyrimidine derivatives	0.205116	0.100131	0.0778346	0.0735401	0.129458	0.129811	0.187548	0.129849	0.0600319	0.0571095	0.0473515	0.0944108	0.0629888	0.0810519	0.0508126	0.0369571	0.0564676	0.0674556	0.0538552	0.251514	0.089398	0.0622222	0.0458106	0.0680076	0.0421077	0.0421182	0.0581881	0.0508934	0.0429923	0.0538665	0.0422636	0.0350432
1020	25.746	217.1	D-glucuronic acid	95.5	HMDB0000127	Organic oxygen compounds	Organooxygen compounds	Carbohydrates and carbohydrate conjugates	0.100356	0.0957988	0.206844	0.0746139	0.160776	0.120491	0.0642392	0.0733134	0.013656	0.0694842	0.0859219	0.104615	0.186379	0.161524	0.0245624	0.0571663	0.0188258	0.0714522	0.0424164	0.168773	0.113067	0.0332496	0.0140105	0.02466	0.00708528	0.0195574	0.0130979	0.00862178	0.00855614	0.0736727	0.00970158	0.0107651
321	12.43	227.1	Sulfuric acid	82.9	HMDB0001448	Homogeneous non-metal compounds	Non-metal oxoanionic compounds	Non-metal sulfates	0.0113751	0.00929571	0.00705223	0.00711783	0.0122147	0.00944274	0.00908341	0.0110556	0.016321	0.0121863	0.00743193	0.0137434	0.00988397	0.0102459	0.0161421	0.0373568	0.0140007	0.0119268	0.010805	0.0105773	0.0129087	0.00818413	0.00741884	0.00734022	0.0138691	0.0115871	0.0192306	0.0197567	0.0148583	0.0151983	0.0235892	0.0226435
356	13.344	160.1	Aspartate	95.4	HMDB0062186	Organic acids and derivatives	Carboxylic acids and derivatives	Amino acids, peptides, and analogues	0.604399	0.803859	0.2402	0.69121	1.48255	0.571346	0.869539	0.955892	0.35548	0.162691	0.0925609	0.165547	0.135973	0.104066	0.21112	0.176766	0.297243	0.299313	0.346794	0.225862	0.591842	0.224189	0.240181	0.337193	0.198537	0.190378	0.275347	0.222685	0.207017	0.0930917	0.0749131	0.0385443
1119	27.464	298.3	Metanephrine	54.4	HMDB0004063	Benzenoids	Phenols	Methoxyphenols	0.538234	0.483966	0.464022	0.440937	0.463129	0.436416	0.440599	0.400546	0.43064	0.424706	0.436744	0.526824	0.428312	0.407691	0.397427	0.401218	0.374582	0.373181	0.389927	0.375294	0.389172	0.374264	0.372746	0.368673	0.383672	0.387736	0.399161	0.404075	0.399711	0.383493	0.379151	0.374792
1145	27.96	202.1	Indolelactic acid	86.7	HMDB0000671	Organoheterocyclic compounds	Indoles and derivatives	Indolyl carboxylic acids and derivatives	0.486833	0.503983	0.775875	0.872878	0.988606	0.46092	1.00719	0.242995	0.178146	0.0966102	0.0801683	0.167953	0.249813	0.47069	0.106426	0.0956668	0.21785	0.246154	0.165275	0.731889	0.288122	0.18734	0.136858	0.241716	0.154917	0.189671	0.175815	0.109022	0.099555	0.441744	0.0781425	0.0658847
592	18.481	326.1	Taurine	98	HMDB0000251	Organic acids and derivatives	Organic sulfonic acids and derivatives	Organosulfonic acids and derivatives	0.993241	1.22854	1.23816	1.1873	1.28179	1.19889	0.420677	0.754759	2.46284	0.192683	0.0775432	0.141763	0.296841	0.393881	0.194742	0.10568	0.708275	0.614746	0.307085	1.04123	0.475527	1.32779	0.798717	0.682631	0.274833	0.0631776	0.094373	0.13144	0.0926153	1.12582	0.303441	0.134198
525	17.135	103.037	2-deoxy-d-erythro-pentitol	94.9					0.0628062	0.04568	0.0715122	0.0477974	0.0942403	0.0585125	0.0563381	0.0651911	0.0764042	0.0339867	0.030464	0.0769465	0.044183	0.0293461	0.0857688	0.444312	0.0524747	0.0632766	0.0478744	0.0817237	0.0737928	0.0539282	0.0416624	0.0641652	0.0217395	0.0332948	0.0278218	0.0267574	0.0315595	0.0514222	0.0389404	0.038652
1105	27.21	156.1	Saccharopine	74.1	HMDB0000279	Organic acids and derivatives	Carboxylic acids and derivatives	Amino acids, peptides, and analogues	0.90688	0.629798	0.363159	0.39441	0.711621	0.419331	0.487922	1.03422	0.429715	0.203962	0.136968	0.471344	0.228622	0.370857	0.245019	0.178682	0.256775	0.123357	0.412847	0.310827	0.613457	0.403713	0.275257	0.371886	0.25855	0.315427	0.234292	0.206352	0.17373	0.204367	0.105699	0.152812
311	12.097	144.1	Norvaline	86.3	HMDB0013716	Organic acids and derivatives	Carboxylic acids and derivatives	Amino acids, peptides, and analogues	0.394667	0.269001	0.217034	0.186278	0.240336	0.215402	0.191325	0.292547	0.15961	0.105619	0.05226	0.139932	0.106775	0.116242	0.0784227	0.0679617	0.143362	0.16489	0.195078	0.150294	0.212238	0.206824	0.156604	0.166417	0.0961452	0.125521	0.186563	0.180993	0.131326	0.0976837	0.0511827	0.0446562
1291	30.536	258.1	5-methyluridine	63.1	HMDB0000884	Nucleosides, nucleotides, and analogues	Pyrimidine nucleosides		0.859474	0.981983	1.24532	0.88415	0.8969	0.51081	0.580111	1.93265	0.507415	0.252057	0.398365	0.64232	0.432121	0.51349	0.344227	0.798065	0.367251	0.305963	0.401237	0.338404	0.529711	0.45095	0.359325	0.39952	0.256669	0.308532	0.362785	0.259324	0.232125	0.229904	0.207478	0.391337
174	9.283	266.103	4-pyridoxic acid	68	HMDB0000017	Organoheterocyclic compounds	Pyridines and derivatives	Pyridinecarboxylic acids and derivatives	0.0032009	0.00260681	0.00295054	0.00248096	0.00356048	0.00332084	0.00307188	0.00329336	0.00398073	0.0032299	0.00287255	0.00423013	0.00320578	0.00346772	0.00301262	0.00264914	0.0026741	0.00292352	0.00303606	0.00290685	0.00394041	0.00303922	0.00229153	0.00271262	0.00244939	0.0021762	0.00277357	0.00249556	0.00233383	0.00216845	0.00240639	0.00248821
1278	30.291	472.278	Tocopherol acetate	51.3	HMDB0034227	Lipids and lipid-like molecules	Prenol lipids	Quinone and hydroquinone lipids	0.0625824	0.0673087	0.0899806	0.159223	0.0872505	0.0619537	0.0542131	0.126511	0.030316	0.032257	0.0204513	0.0181965	0.0163727	0.0419148	0.0141318	0.0318669	0.0780051	0.0662514	0.0867508	0.0480865	0.0953768	0.0628707	0.0530043	0.068734	0.0171244	0.0397169	0.0440317	0.0453412	0.028718	0.0200765	0.0210485	0.00967461
514	16.981	216.1	5-methoxypsoralen	72.7	HMDB0030637	Phenylpropanoids and polyketides	Coumarins and derivatives	Furanocoumarins	0.0130566	0.0149155	0.0164453	0.0174769	0.0195649	0.00892983	0.008017	0.0260004	0.0105848	0.0071254	0.00643659	0.0136849	0.0114082	0.00692661	0.00890647	0.0180749	0.00989013	0.0163955	0.0158211	0.0834553	0.014135	0.00723051	0.00660093	0.00969616	0.00623527	0.00468464	0.00851851	0.00681373	0.00584132	0.00637538	0.00559881	0.00835093
732	21.141	284.118	Uridine 5'-monophosphate	77.4	HMDB0000288	Nucleosides, nucleotides, and analogues	Pyrimidine nucleotides	Pyrimidine ribonucleotides	0.00154806	0.00124881	0.00185169	0.00138161	0.00168472	0.00206079	0.00148663	0.00182212	0.0125111	0.00333667	0.00425885	0.00338242	0.00505264	0.0110932	0.00737063	0.0117414	0.00237047	0.00329221	0.00243444	0.0039762	0.0141032	0.00258995	0.00187385	0.00193045	0.0030396	0.00325719	0.00336344	0.00218829	0.00219513	0.0058517	0.00546076	0.0040682
692	20.336	231.1	3,6-anhydro-d-galactose	89.9					0.0689385	0.0757971	0.0664996	0.0308361	0.0568626	0.0726216	0.0612944	0.0969434	0.0304204	0.0170339	0.0128547	0.0263997	0.0212513	0.0331526	0.0328419	0.0353769	0.0228438	0.0216803	0.0204713	0.0380817	0.0296331	0.0254287	0.024256	0.0217158	0.0388894	0.0236477	0.041803	0.0416896	0.0296852	0.0529507	0.0308699	0.0287487
1310	30.812	217.1	Delta-tocopherol	61.1	HMDB0002902	Lipids and lipid-like molecules	Prenol lipids	Quinone and hydroquinone lipids	0.635525	0.509625	0.470731	0.451014	0.874573	0.681174	0.720618	1.43737	0.206605	0.155514	0.227759	0.308796	0.142397	0.216768	0.196225	0.706031	0.348527	0.30538	0.369977	0.308206	0.618491	0.418386	0.318416	0.318734	0.219385	0.155317	0.232614	0.218408	0.195505	0.265327	0.387279	0.313928
588	18.385	306.137	2-deoxypentonic acid	89.7	HMDB0059753	Organic acids and derivatives	Hydroxy acids and derivatives	Beta hydroxy acids and derivatives	0.00954775	0.0130268	0.0326544	0.0133491	0.0271215	0.0241486	0.0110908	0.0242015	0.00987097	0.00797005	0.00655498	0.0123126	0.0166542	0.0228028	0.00775436	0.0098063	0.019552	0.0224269	0.0137396	0.0408589	0.018608	0.0125025	0.0100744	0.0232344	0.00558923	0.00274664	0.0053365	0.00369092	0.0069083	0.0148717	0.00369947	0.00313111
1203	29.054	406.188	Xanthurenic acid	78.1	HMDB0000881	Organoheterocyclic compounds	Quinolines and derivatives	Quinoline carboxylic acids	0.149625	0.184727	0.568113	0.356012	0.721123	0.632936	0.290211	0.709983	0.262355	0.0471085	0.0419962	0.0504649	0.171927	0.1063	0.141888	0.162031	0.378533	0.475026	0.192178	1.73966	0.287468	0.154599	0.129181	0.324745	0.114873	0.0305775	0.0532291	0.0283383	0.032691	0.262509	0.159051	0.114369
722	20.915	292.1	2-keto-l-gluconate	97.3	HMDB0011732	Organic oxygen compounds	Organooxygen compounds	Carbohydrates and carbohydrate conjugates	0.0446347	0.0417998	0.0828601	0.0341693	0.056297	0.045687	0.0279744	0.0316172	0.02016	0.0149489	0.0174354	0.0178967	0.0433344	0.0399459	0.0149916	0.0158713	0.0227724	0.0401446	0.0194023	0.0823599	0.0257617	0.0206492	0.0136039	0.0239987	0.0316878	0.011196	0.0173324	0.0125128	0.0114393	0.0350888	0.0069878	0.00546359
436	15.18	174.1	Putrescine	94.7	HMDB0001414	Organic nitrogen compounds	Organonitrogen compounds	Amines	0.173014	0.189257	0.249814	0.225461	0.382551	0.23255	0.208895	0.340514	0.367135	0.244837	0.172081	0.318357	0.290347	0.300043	0.256957	0.218224	0.3937	0.496587	0.309577	0.781142	0.335635	0.360015	0.308619	0.449117	0.467561	0.281988	0.466236	0.384908	0.32251	0.682532	0.573753	0.466497
5	5.196	127.038	Citraconic acid	85.6	HMDB0000634	Lipids and lipid-like molecules	Fatty Acyls	Fatty acids and conjugates	2.87146	2.46021	2.68314	2.26774	4.2934	3.72481	2.5761	3.85132	3.75329	5.2141	3.51169	7.11169	2.67357	4.21485	4.46894	4.2683	3.59307	3.5075	4.436	1.84409	6.11656	2.86802	2.7779	2.8944	4.87704	4.033	3.43306	5.01785	4.12719	5.89502	4.19145	4.95923
1144	27.927	144.1	Alprenolol	71.4	HMDB0015004	Benzenoids	Phenol ethers		0.262695	0.275954	0.289211	0.259564	0.156015	0.0460317	0.0480033	0.509841	0.276904	0.0470352	0.0134871	0.0377909	0.0759963	0.0191251	0.0408329	0.0526262	0.269093	0.400876	0.221269	0.45609	0.152264	0.118781	0.116165	0.22751	0.0322728	0.0323923	0.0462088	0.0266127	0.0228561	0.0307016	0.0189237	0.0125916
760	21.638	285.198	3-hydroxypalmitic acid	77.1	HMDB0010734	Lipids and lipid-like molecules	Fatty Acyls	Fatty acids and conjugates	0.00379493	0.00454546	0.00301311	0.00357874	0.00788945	0.00670354	0.00433202	0.0077792	0.0115232	0.00681511	0.00501555	0.00805473	0.00503857	0.00808532	0.0103291	0.00931169	0.00747129	0.00733185	0.00808284	0.00909075	0.00808196	0.00612526	0.00435834	0.00666918	0.0126371	0.0079279	0.00980797	0.00726478	0.00584461	0.0163871	0.0150788	0.013333
838	22.969	109.1	Lanosterol	63.9	HMDB0001251	Lipids and lipid-like molecules	Prenol lipids	Triterpenoids	0.0756565	0.0605475	0.0488506	0.0371204	0.0867609	0.0827729	0.0849368	0.140989	0.0149431	0.00773957	0.00798762	0.0128863	0.0181155	0.0318387	0.03335	0.0519242	0.0602668	0.0463462	0.0494199	0.0901143	0.118739	0.0548028	0.0605131	0.0482555	0.0115135	0.0101787	0.00898269	0.00772801	0.0167018	0.0392086	0.0550272	0.0597261
483	16.135	220.1	L-cysteine	99.2	HMDB0000574	Organic acids and derivatives	Carboxylic acids and derivatives	Amino acids, peptides, and analogues	0.975417	0.81891	0.678103	0.507925	0.66469	0.552001	0.376703	0.850615	0.48677	0.247655	0.156331	0.413413	0.287909	0.369607	0.353483	0.343582	0.562217	0.639459	0.635072	0.678086	0.786657	0.66254	0.439705	0.406706	0.403981	0.304034	0.492418	0.464595	0.345266	0.465729	0.384628	0.330991
1174	28.52	342.158	Stigmasterol	76.8	HMDB0000937	Lipids and lipid-like molecules	Steroids and steroid derivatives	Stigmastanes and derivatives	0.0264001	0.0664065	0.0664716	0.0714908	0.197219	0.091892	0.0503143	0.0614895	0.140567	0.030739	0.0226738	0.0424044	0.0506321	0.046282	0.0962827	0.321498	0.0609589	0.0320113	0.0254251	0.0261882	0.0219308	0.015401	0.0111186	0.0169802	0.0168385	0.00736336	0.00835521	0.00648699	0.00707257	0.0179057	0.010717	0.00936747
451	15.454	254.1	Cytosin	82.1	HMDB0000630	Organoheterocyclic compounds	Diazines	Pyrimidines and pyrimidine derivatives	0.622431	0.355452	0.181767	0.188142	0.240149	0.165147	0.150945	0.516423	0.112245	0.0546889	0.0366567	0.11732	0.108999	0.0746682	0.057576	0.078227	0.0780658	0.105994	0.0985177	0.136197	0.172635	0.0715707	0.0685915	0.104659	0.0699396	0.0543689	0.0725666	0.0784622	0.079009	0.0818217	0.068886	0.0516338
866	23.288	179.1	4-hydroxyphenyllactic acid	72.4	HMDB0000755	Phenylpropanoids and polyketides	Phenylpropanoic acids		0.13476	0.132483	0.358678	0.133678	0.161503	0.131991	0.120994	0.111593	0.0853701	0.0558593	0.0530141	0.0921214	0.14113	0.197975	0.0365347	0.0400687	0.154966	0.222643	0.0940797	0.607993	0.093145	0.0796405	0.0639566	0.174378	0.0325844	0.0258316	0.0447547	0.0494951	0.061912	0.117905	0.0275709	0.024743
183	9.59	159.1	2-hydroxycaproic acid	95.9	HMDB0001624	Lipids and lipid-like molecules	Fatty Acyls	Fatty acids and conjugates	0.36247	0.320232	0.132128	0.65513	0.460484	0.0666475	0.550414	0.0963693	0.108499	0.0149655	0.00705053	0.110953	0.0824896	0.103374	0.0250117	0.0494211	0.100418	0.0485843	0.0494482	0.180991	0.240079	0.0421786	0.050397	0.111348	0.0823167	0.0354997	0.0337217	0.0524181	0.0315855	0.0825595	0.0123272	0.0405419
594	18.536	204.1	Pectin	98.4	HMDB0003402	Organic oxygen compounds	Organooxygen compounds	Carbohydrates and carbohydrate conjugates	0.643944	0.653974	0.285319	0.280755	0.301173	0.173869	0.0758242	0.312184	0.0327666	0.849756	0.680816	2.80369	0.905993	0.179261	0.286826	0.282949	0.0450594	0.263676	0.254567	0.227054	0.933327	0.132613	0.0336537	0.130201	0.0148473	0.212155	0.0490481	0.0220453	0.0173239	0.0216547	0.0374927	0.11456
1514	36.033	207.08	Beta-sitosterol	73	HMDB0000852	Lipids and lipid-like molecules	Steroids and steroid derivatives	Stigmastanes and derivatives	0.10102	0.11233	0.151466	0.159079	0.156965	0.167934	0.117074	0.265726	0.117248	0.0717073	0.0262985	0.070388	0.0511731	0.148687	0.0686309	0.117445	0.0803158	0.081497	0.0861672	0.100596	0.112586	0.0666589	0.0653566	0.0844697	0.0950127	0.0712898	0.08646	0.0794266	0.0620426	0.0890827	0.100659	0.0988989
698	20.458	117	Lithocholic acid	72.9	HMDB0000761	Organic compounds	Lipids and lipid-like molecules	Steroids and steroid derivatives	0.00129387	0.000780159	0.09537	0.000640522	0.00109367	0.000553544	0.000667743	0.000777176	0.000113022	0.000721284	0.0689456	0.127707	0.0859957	0.0812496	0.000952257	0.000142372	0.000446608	0.0791368	0.00045049	0.000928773	0.110682	0.000558326	0.000339509	0.000374555	0.0938902	0.0685001	0.0900433	0.0847709	0.071111	0.0740114	0.0730706	0.00106576
712	20.718	209.1	Homovanillic acid	80.8	HMDB0000118	Benzenoids	Phenols	Methoxyphenols	0.00383684	0.00457525	0.0118142	0.00338	0.0122595	0.0103254	0.00628023	0.00586592	0.00349122	0.00204668	0.00246676	0.00357033	0.00725348	0.0113035	0.00142167	0.000777993	0.00461756	0.00643747	0.00223325	0.0203929	0.00332446	0.00272244	0.00202667	0.00582452	0.00190781	0.00158942	0.00139227	0.00117146	0.00176923	0.00679073	0.0007013	0.000986992
345	13.074	103.013	1,2,4-butanetriol	89.9					0.115706	0.103537	0.341888	0.138925	0.383505	0.193406	0.176154	0.190296	0.113025	0.0447149	0.0680936	0.0541715	0.177196	0.216075	0.0416491	0.035858	0.15016	0.188258	0.132432	0.56008	0.120925	0.0935826	0.0624975	0.115627	0.0347187	0.025529	0.0502243	0.0325944	0.0400122	0.193713	0.0225378	0.0464354
883	23.515	87.0177	Erucic acid	73.5	HMDB0002068	Lipids and lipid-like molecules	Fatty Acyls	Fatty acids and conjugates	0.0366681	0.0408962	0.0394109	0.0434521	0.0403092	0.0394208	0.0385424	0.0439015	0.0506878	0.0388867	0.0376535	0.0366514	0.0415114	0.040551	0.0439481	0.0477692	0.0474563	0.0477446	0.0458209	0.0458647	0.0421592	0.0433467	0.0444633	0.0466393	0.0451799	0.0429488	0.0436471	0.0432066	0.0454075	0.0422027	0.0502903	0.0453045
156	8.814	102.094	Beta-alanine	98.2	HMDB0000056	Organic acids and derivatives	Carboxylic acids and derivatives	Amino acids, peptides, and analogues	0.0547006	0.103396	0.0850656	0.105734	0.353188	0.296055	0.17209	0.429666	0.0836923	0.0259718	0.0392602	0.0320601	0.26587	0.404352	0.0710075	0.0718004	0.118263	0.163435	0.0913646	0.529138	0.0744125	0.0736963	0.0523367	0.126547	0.016692	0.0117784	0.0243345	0.0108495	0.0216974	0.0502666	0.0168846	0.0123852
1018	25.73	318.094	Kynurenic acid	66.8	HMDB0000715	Organoheterocyclic compounds	Quinolines and derivatives	Quinoline carboxylic acids	0.0167049	0.0166686	0.0306388	0.0153909	0.0355196	0.0299432	0.0151553	0.0448469	0.0144622	0.00592134	0.00597452	0.00821835	0.0103394	0.0133468	0.00996101	0.0128813	0.0171676	0.0167605	0.015119	0.0430002	0.0276059	0.0173191	0.0175712	0.0200633	0.00736641	0.00460566	0.00703074	0.00585582	0.00644667	0.019948	0.0149685	0.0126964
368	13.649	243.1	Dodecanol	87.2	HMDB0011626	Lipids and lipid-like molecules	Fatty Acyls	Fatty alcohols	0.368319	0.249709	0.220487	0.167799	0.250615	0.164174	0.130148	0.19533	0.169919	0.137509	0.109202	0.225577	0.159453	0.170279	0.149759	0.126878	0.12331	0.112255	0.119276	0.122418	0.129321	0.0996786	0.0915585	0.113469	0.107106	0.0839243	0.147249	0.138697	0.122246	0.156187	0.108273	0.101522
706	20.633	116.1	Adrenaline	78.1	HMDB0014344	Benzenoids	Phenols	Benzenediols	0.0492248	0.0396456	0.0431662	0.0468485	0.0226461	0.0180978	0.0416729	0.0995581	0.0718965	0.0350412	0.00794913	0.0141628	0.022414	0.0325153	0.00870589	0.00744053	0.0284282	0.0381014	0.0477775	0.0633665	0.0684905	0.0565596	0.0447111	0.0532809	0.00689904	0.0237162	0.0236011	0.0191494	0.0122527	0.00732589	0.00496978	0.00241556
996	25.289	204.1	Phytosphingosine	86.1	HMDB0004610	Organic nitrogen compounds	Organonitrogen compounds	Amines	0.386257	0.469233	0.431731	0.367075	0.125818	0.0324028	0.0207148	0.371175	0.303635	0.0838716	0.0323113	0.0426293	0.102903	0.0252837	0.0131595	0.00703414	0.43836	0.730101	0.343081	0.23628	0.162437	0.197187	0.319533	0.694954	0.0290978	0.047751	0.109098	0.076523	0.0456958	0.0120306	0.00451784	0.00335775
130	8.272	147.08	(r)-3-hydroxybutyric acid	99.7	HMDB0000011	Organic acids and derivatives	Hydroxy acids and derivatives	Beta hydroxy acids and derivatives	0.0772204	0.0797592	0.051115	0.0931918	0.178896	0.0574376	0.0687698	0.111604	0.190139	0.0709601	0.0519226	0.0991106	0.0494574	0.0906694	0.00690196	0.085012	0.052893	0.0321475	0.288058	0.10039	0.277983	0.055718	0.0564232	0.0718744	0.0183573	0.0228382	0.0273771	0.0181106	0.0254493	0.0423692	0.0834821	0.0146581
808	22.497	204.1	Talose	93.4					0.572577	0.519789	0.244106	0.219212	0.220984	0.178324	0.167868	0.156986	0.0692836	0.366911	0.294737	0.921093	0.37109	0.117026	0.104488	0.135547	0.0472733	0.1063	0.126333	0.122865	0.385017	0.110354	0.0562063	0.0786426	0.0384504	0.162422	0.0764336	0.0853633	0.0507994	0.0537531	0.0660227	0.0790268
659	19.736	117.1	D-fucose	91.8	HMDB0029196	Organic oxygen compounds	Organooxygen compounds	Carbohydrates and carbohydrate conjugates	2.99938	2.36852	3.48004	1.23183	1.32117	0.713701	0.285716	3.92431	8.6935	3.74933	2.91805	12.5086	4.27633	1.38755	3.30512	3.79233	4.30125	2.95041	5.01479	3.25215	4.68228	4.69958	5.99248	5.1537	5.27405	4.39228	6.59228	6.11128	5.80585	2.40702	4.17653	2.28373
878	23.444	305.1	D-ribose-5-phosphate	68.8	HMDB0001548	Organic oxygen compounds	Organooxygen compounds	Carbohydrates and carbohydrate conjugates	0.0129563	0.00798269	0.0165397	0.00265394	0.00654527	0.00771885	0.00488584	0.0108116	0.00483076	0.00891056	0.00946738	0.0224777	0.0247144	0.022745	0.00635276	0.00615518	0.00492696	0.00477011	0.00320509	0.0108739	0.00954064	0.00221491	0.00141829	0.00344097	0.00271212	0.00448305	0.00353091	0.00185069	0.00127391	0.00169728	0.00392145	0.00470968
711	20.711	174.1	Noradrenaline	85	HMDB0000216	Benzenoids	Phenols	Benzenediols	0.0177965	0.0238173	0.0157042	0.0335871	0.0777183	0.0524166	0.0508915	0.042736	0.0173929	0.0168078	0.00708904	0.0169785	0.0213947	0.0625089	0.0359303	0.0357165	0.0192038	0.0206412	0.0195599	0.0195271	0.050134	0.0298787	0.0190322	0.0187894	0.015373	0.0131195	0.00819295	0.006626	0.00711888	0.0136168	0.0201883	0.0198826
65	6.58	147.1	L-lactic acid	99.9	HMDB0000190	Organic acids and derivatives	Hydroxy acids and derivatives	Alpha hydroxy acids and derivatives	40.9842	43.131	36.286	41.0251	55.8324	36.0697	32.7455	49.7222	31.0956	33.8866	30.6063	37.0434	23.49	92.6941	18.0987	48.3735	25.4329	34.6179	39.9172	44.6624	53.2857	30.434	17.7444	12.513	17.6337	13.7871	11.273	15.6126	25.4489	58.1539	13.9541	14.5529
651	19.566	244	Naproxen	69.9	HMDB0001923	Benzenoids	Naphthalenes		0.0276981	0.0745283	0.00629413	0.118614	0.129341	0.0154113	0.0681771	0.155553	0.0511392	0.0167794	0.0247534	0.0383882	0.0639868	0.0120218	0.0206839	0.0188901	0.0262254	0.0546429	0.0267493	0.0241726	0.038567	0.0431968	0.000502837	0.0956117	0.00890506	0.00281799	0.00963712	0.00168107	0.0120409	0.00948434	0.0102104	0.00671995
1552	37.703	255.2	Chenodeoxycholic acid	82.9	HMDB0000518	Lipids and lipid-like molecules	Steroids and steroid derivatives	Bile acids, alcohols and derivatives	0.395653	0.297754	0.188344	0.208382	0.85021	0.600887	0.553929	0.731345	8.84102	0.207952	0.102847	0.178866	0.308801	0.649544	0.788607	4.26649	0.204684	0.0770162	0.0769345	0.101095	0.201375	0.370223	0.234232	0.1273	0.0807941	0.0285982	0.0368533	0.0387683	0.0265354	0.488313	0.205452	0.156119
626	19.186	116.095	Acetamide	88.9	HMDB0031645	Organic acids and derivatives	Carboximidic acids and derivatives	Carboximidic acids	0.199429	0.156391	0.137915	0.163578	0.09006	0.0564089	0.0686922	0.349298	0.215991	0.0646781	0.0152083	0.0479956	0.047401	0.01505	0.0288169	0.0246066	0.1247	0.137365	0.179285	0.153393	0.203824	0.154813	0.167687	0.199208	0.0290164	0.0750987	0.0610005	0.0567167	0.0358404	0.0213874	0.0287291	0.00164215
64	6.565	151.032	Phenol	95	HMDB0000228	Benzenoids	Phenols	1-hydroxy-4-unsubstituted benzenoids	0.189163	0.329922	0.735377	0.330363	0.794436	0.629085	0.24648	0.646847	0.384433	0.209335	0.30483	0.221038	0.392717	0.834452	0.169871	0.283305	0.26323	0.776468	0.252546	1.19697	0.290117	0.256686	0.220389	0.70567	0.142661	0.094298	0.109682	0.121268	0.155261	0.524776	0.090052	0.0788436
850	23.119	202.1	L-tryptophanol	76.7					0.0196812	0.0165565	0.0243193	0.0216522	0.036117	0.0128166	0.011069	0.019244	0.0438694	0.0485254	0.0241698	0.0576852	0.0309108	0.00866013	0.0378492	0.0826894	0.0420665	0.0331408	0.0389567	0.0568106	0.0783233	0.044023	0.030801	0.0351728	0.0376346	0.0238608	0.0984599	0.0565434	0.0567976	0.0204285	0.120098	0.0755361
403	14.49	216.1	Glucosaminic acid	80.1					0.0103296	0.0109825	0.0340038	0.00960081	0.0313057	0.0221881	0.012687	0.0263271	0.00869301	0.00727426	0.00736609	0.00841304	0.0238685	0.0325655	0.00794187	0.00664646	0.0184398	0.0218449	0.0141557	0.0628564	0.0182817	0.00983357	0.00859032	0.0202581	0.00289269	0.00498551	0.00632081	0.0059364	0.00702777	0.0189934	0.00728217	0.000420553
640	19.375	204.1	Rhamnose	98.3	HMDB0000849	Organic oxygen compounds	Organooxygen compounds	Carbohydrates and carbohydrate conjugates	0.458207	0.378152	0.446943	0.136977	0.178036	0.114528	0.101272	0.177362	0.0615317	0.480121	0.554493	1.68627	0.611129	0.257405	0.0700974	0.112087	0.0642238	0.186033	0.186285	0.42061	0.50018	0.0986706	0.0372398	0.125015	0.019989	0.218487	0.0608702	0.0280412	0.0227976	0.0760344	0.0238042	0.0439411
1426	32.987	223.05	Cytidine	71.3	HMDB0000089	Nucleosides, nucleotides, and analogues	Pyrimidine nucleosides		0.595226	0.532156	0.662325	0.367668	0.0200544	0.00919327	0.019529	0.822614	0.0722819	0.00343004	0.0056108	0.0137189	0.00280054	0.0107225	0.0283002	0.0138076	0.09437	0.00827779	0.130531	0.242365	0.146549	0.0906169	0.0197222	0.0253452	0.00376245	0.00290354	0.00171511	0.00485276	0.00496759	0.0771696	0.00273884	0.00323715
1364	31.657	200.1	Homocystine	71.2	HMDB0000575	Organic acids and derivatives	Carboxylic acids and derivatives	Amino acids, peptides, and analogues	2.07857	1.26096	0.986942	1.10514	2.56852	1.65827	1.68992	5.43947	0.538149	0.173612	0.163873	0.314752	0.255352	0.987193	0.419835	1.52181	0.640552	0.12308	0.99141	0.649916	0.565022	0.681713	0.222211	0.42241	0.390106	0.40162	0.363933	0.198631	0.121731	1.00641	0.611273	0.580043
903	23.73	144.1	Senecioic acid	71.1	HMDB0000509	Lipids and lipid-like molecules	Fatty Acyls	Fatty acids and conjugates	0.15498	0.166502	0.172169	0.141282	0.0973731	0.0353125	0.0346471	0.182566	0.135252	0.0536743	0.0181458	0.0207474	0.0578401	0.025292	0.0850404	0.105895	0.133049	0.27291	0.121025	0.132066	0.106618	0.099718	0.129364	0.213258	0.0787582	0.094947	0.0547883	0.0434802	0.0240009	0.0311844	0.0489361	0.0447181
1134	27.674	218.1	Iodotyrosine	81.4	HMDB0000021	Organic acids and derivatives	Carboxylic acids and derivatives	Amino acids, peptides, and analogues	0.128358	0.147363	0.203765	0.162365	0.0880236	0.0336069	0.0179457	0.349451	0.213965	0.0395878	0.0126413	0.032934	0.068506	0.0315188	0.0229203	0.0183349	0.200386	0.187735	0.181081	0.351796	0.141237	0.0846234	0.0816777	0.151356	0.0296161	0.0236973	0.0470494	0.0259971	0.0195079	0.0428865	0.00944618	0.0107725
1189	28.738	259.1	1-methyladenosine	80.2	HMDB0003331	Nucleosides, nucleotides, and analogues	Purine nucleosides		0.0186786	0.0161371	0.0446522	0.019904	0.0632079	0.0563007	0.0200873	0.0698154	0.0163308	0.00446135	0.00535744	0.00653053	0.0436425	0.048501	0.00931025	0.00362994	0.0187779	0.0195966	0.0123196	0.0829005	0.0166148	0.00825226	0.00605003	0.00893396	0.00445331	0.00307064	0.00551299	0.00376381	0.00437872	0.0417285	0.0119946	0.00961911
627	19.21	272.111	2,6-diaminopimelic acid	79.6	HMDB0001370	Organic acids and derivatives	Carboxylic acids and derivatives	Amino acids, peptides, and analogues	0.0116575	0.0170711	0.0285169	0.0700601	0.0538967	0.0511972	0.0415541	0.058763	0.0255317	0.0105748	0.00905574	0.0309872	0.0152135	0.0711334	0.00714282	0.0132117	0.0171597	0.0189547	0.040455	0.0319487	0.0390725	0.0158348	0.0111138	0.0153364	0.0256446	0.017638	0.0235215	0.0173293	0.0207169	0.0199519	0.0136195	0.00957797
473	15.885	245.086	L-threonic acid	79.7	HMDB0062620	Organic oxygen compounds	Organooxygen compounds	Carbohydrates and carbohydrate conjugates	0.0301032	0.0282578	0.0638745	0.0235457	0.0479382	0.0333242	0.0250719	0.0411014	0.0348371	0.0154859	0.0157376	0.0289506	0.0353013	0.0381024	0.0186317	0.027021	0.0313534	0.0350004	0.0258499	0.0754068	0.0298799	0.0197961	0.0175508	0.0287811	0.016082	0.0134629	0.0183134	0.0178357	0.0154453	0.0376892	0.0222196	0.0163062
1492	34.733	268.112	7-hydroxynicotinic acid	55.4					0.0456674	0.0521594	0.027952	0.0813553	0.240719	0.133318	0.185725	0.167275	0.0216451	0.0118174	0.0185336	0.0171084	0.0157602	0.0510601	0.026895	0.0390476	0.012776	0.0164695	0.0190722	0.0230927	0.0370298	0.0204818	0.016602	0.0158204	0.0218433	0.0137454	0.0217785	0.0158064	0.0144246	0.0483831	0.0799042	0.0266487
559	17.821	217.1	Xylofuranose	96.8					0.511171	0.467473	0.149284	0.199699	0.205519	0.121666	0.0624556	0.193484	0.0360425	0.542674	0.386817	1.94789	0.423547	0.0936014	0.270963	0.187628	0.0328923	0.124004	0.14709	0.162669	0.696803	0.0874318	0.0269192	0.0724274	0.0241346	0.0889042	0.0358485	0.0292846	0.0286719	0.0361229	0.0501151	0.164259
901	23.692	154.1	L-histidine	82.9	HMDB0000177	Organic acids and derivatives	Carboxylic acids and derivatives	Amino acids, peptides, and analogues	0.781027	0.961101	0.583465	0.849392	0.518633	0.0713256	0.064983	2.01028	0.188484	0.252849	0.163831	0.0127034	0.0220683	0.125471	0.00740735	0.00901045	0.40004	0.481418	0.440161	0.974736	0.637513	0.11572	0.215382	0.293951	0.00918567	0.009745	0.0925495	0.0839426	0.0455271	0.0344976	0.0121981	0.22563
1321	30.978	376.192	Bumetanide	62.8	HMDB0015024	Benzenoids	Benzene and substituted derivatives	Diphenylethers	0.0615115	0.107232	0.173412	0.208207	0.133783	0.0369754	0.0243809	0.402552	0.00713693	0.023807	0.0288722	0.0376182	0.0285522	0.0118562	0.0275865	0.226623	0.0238074	0.0949473	0.066997	0.253669	0.145894	0.0287464	0.0192298	0.0394598	0.0146839	0.0217487	0.0113316	0.00795571	0.00841865	0.014	0.00546876	0.00696176
1411	32.608	295.093	Adenosine	70.5	HMDB0000050	Nucleosides, nucleotides, and analogues	Purine nucleosides		0.0823927	0.0578942	0.121338	0.0661923	0.254089	0.185978	0.187693	0.316032	0.05451	0.0400226	0.0605626	0.0653889	0.0450157	0.227098	0.0585194	0.182234	0.109126	0.0865417	0.10828	0.0886298	0.163016	0.153967	0.075005	0.0731179	0.0408184	0.0253315	0.051866	0.0456765	0.0436394	0.133532	0.0499424	0.0276923
164	9.029	147	Malonic acid	83	HMDB0000691	Organic acids and derivatives	Carboxylic acids and derivatives	Dicarboxylic acids and derivatives	0.0528542	0.0520992	0.0553283	0.0473531	0.0835353	0.0310613	0.0485101	0.054255	0.0761191	0.0532319	0.0373449	0.0660284	0.0433196	0.029887	0.0445314	0.0422372	0.0503988	0.0391208	0.0560168	0.0603784	0.0661623	0.0495147	0.0397031	0.000394758	0.0457694	0.000853479	0.0415088	0.00186814	0.0367636	0.0269574	0.0384897	0.0373023
643	19.427	156.1	L-lysine	96.1	HMDB0000182	Organic acids and derivatives	Carboxylic acids and derivatives	Amino acids, peptides, and analogues	3.68377	1.51418	0.687213	0.950284	1.54263	1.05395	1.11822	1.70372	0.70989	0.316816	0.195456	0.710632	0.393779	0.565555	1.25446	1.42173	0.661365	0.612966	0.755716	0.572268	0.879952	0.512968	0.466977	0.575328	0.366748	0.420923	0.579116	0.486975	0.38074	0.522775	0.587109	0.869965
1325	31.05	202.1	Cerotinic acid	72.7	HMDB0002356	Lipids and lipid-like molecules	Fatty Acyls	Fatty acids and conjugates	0.034831	0.0351283	0.0418373	0.0372572	0.122523	0.104235	0.0715251	0.162568	0.0864577	0.0582023	0.0963079	0.0743046	0.0399422	0.0656733	0.208135	0.644176	0.0343934	0.0199903	0.0223624	0.0280654	0.0310163	0.0224632	0.0155607	0.0187455	0.0292956	0.0185384	0.0272835	0.0289963	0.0241829	0.0373933	0.0158468	0.0135489
309	12.08	156.1	Oxoproline	94.1	HMDB0000267	Organic acids and derivatives	Carboxylic acids and derivatives	Amino acids, peptides, and analogues	2.25413	1.36355	1.41219	0.74894	1.92469	1.77245	1.62063	4.45399	0.700086	0.399618	0.318509	0.568604	0.982293	1.63765	0.863845	1.07605	1.22738	1.01437	0.980342	1.99517	1.03056	0.722219	0.416644	0.634611	0.707139	0.527024	0.653335	0.546153	0.438977	1.25073	0.810567	1.00852
693	20.363	271.179	Tridecanoic acid	80.3	HMDB0000910	Lipids and lipid-like molecules	Fatty Acyls	Fatty acids and conjugates	0.00384976	0.00432184	0.00441773	0.00361168	0.00626718	0.00511878	0.00378914	0.00831512	0.00924522	0.00563563	0.00488213	0.00750912	0.00501249	0.006852	0.00720547	0.00852446	0.00687061	0.00483339	0.00780633	0.00940049	0.00651456	0.00494567	0.00404319	0.00547636	0.00884044	0.00571539	0.00716579	0.00663639	0.00515017	0.0131839	0.0148939	0.0126711
1114	27.372	352.175	Guanine	80.5	HMDB0000132	Organoheterocyclic compounds	Imidazopyrimidines	Purines and purine derivatives	2.52491	1.4924	1.57677	1.43179	0.129181	0.0820819	0.0545177	2.64727	0.746255	0.166493	0.0512716	0.318625	0.553822	0.0701007	0.138447	0.131328	0.664332	0.486303	1.01823	0.893986	0.748002	1.00159	0.845707	1.32948	0.149972	0.105716	0.148487	0.182799	0.147949	0.113237	0.144707	0.0754175
89	7.199	154.002	Maleimide	89.1					1.31028	1.11463	1.23235	0.873555	1.43301	1.29583	1.03336	2.08773	0.825022	0.770967	0.550128	0.914445	0.446235	0.787182	0.635973	0.627502	0.937342	1.02434	1.19282	0.878934	1.80703	0.836387	0.716267	0.841672	0.77083	0.769963	0.668673	0.980888	0.721276	1.40266	0.726328	0.656396
1184	28.638	179.094	Petroselinic acid	85.6	HMDB0002080	Lipids and lipid-like molecules	Fatty Acyls	Fatty acids and conjugates	0.404475	0.181333	0.141029	0.12349	0.130682	0.103556	0.180793	0.186035	0.115297	0.102599	0.0864443	0.185869	0.0988886	0.0976563	0.075006	0.0715369	0.0844122	0.0734128	0.0874528	0.290934	0.161051	0.089105	0.067744	0.0872421	0.0815416	0.0720882	0.0820079	0.0719936	0.0719427	0.139315	0.0617416	0.056289
963	24.647	333	Myristyl myristate	76.5		Fatty Acyls	Fatty esters		0.00879626	0.00528254	0.00128411	0.00193484	0.00356581	0.00418502	0.00229744	0.00530236	0.00516107	0.00233725	0.0040606	0.00256601	0.00133122	0.00303153	0.00319765	0.00180024	0.00116022	0.000772752	0.00378441	0.00314109	0.00321142	0.00530593	0.00271315	0.00117787	0.000910662	0.00138852	0.000958827	0.00115485	0.00230497	0.00195246	0.00162554	0.00194545
1087	26.875	327.16	Daidzein	61.7	HMDB0003312	Phenylpropanoids and polyketides	Isoflavonoids	Isoflav-2-enes	0.0105549	0.00849053	0.00529895	0.00414961	0.0214956	0.0107685	0.0171932	0.00398951	0.00451991	0.00229531	0.00178141	0.00441706	0.002583	0.00308112	0.00257492	0.00257233	0.00292037	0.00273683	0.00281207	0.00271501	0.00396351	0.00232647	0.00237262	0.00174283	0.0028633	0.00242478	0.00569997	0.00465837	0.00309045	0.00548896	0.00274183	0.00164294
725	21.003	216.1	N-acetylglutamic acid	93.2	HMDB0001138	Organic acids and derivatives	Carboxylic acids and derivatives	Amino acids, peptides, and analogues	0.00725632	0.0106168	0.0165357	0.0161083	0.103308	0.0634944	0.0654228	0.0365462	0.010211	0.00320342	0.00357632	0.00392179	0.00615576	0.0142601	0.00792991	0.00748552	0.0119257	0.0139261	0.0101469	0.0450555	0.0199212	0.0109036	0.00553959	0.00860534	0.00446937	0.00258737	0.00387837	0.00232044	0.00299794	0.00771081	0.00734107	0.00568845
468	15.794	155.1	Pimelic acid	74.9	HMDB0000857	Lipids and lipid-like molecules	Fatty Acyls	Fatty acids and conjugates	0.746158	0.644749	0.400918	0.404839	0.0832224	0.0248242	0.0711744	0.486608	0.110671	0.0612555	0.000551372	0.00171041	0.00231806	0.00268032	0.0214777	0.00364651	0.194725	0.135128	0.238187	0.255804	0.205361	0.0890714	0.119451	0.397629	0.0337502	0.0889304	0.118041	0.131282	0.0944525	0.125442	0.00278345	0.00399025
133	8.347	128.098	Cyclohexylamine	87.4	HMDB0031404	Organic nitrogen compounds	Organonitrogen compounds	Cyclohexylamines	0.0789526	0.0927373	0.0619595	0.0672567	0.0682027	0.0236566	0.0185887	0.177229	0.0935007	0.0251244	0.0123416	0.0235814	0.0282207	0.0118779	0.0331289	0.0433294	0.0613464	0.0530768	0.059136	0.0914002	0.0728786	0.0393769	0.03969	0.0475272	0.0345485	0.0251097	0.0261817	0.0221074	0.0192905	0.0220782	0.0219981	0.0161043
464	15.689	117.05	1-deoxy-d-ribitol	91	HMDB0041486	Organic oxygen compounds	Organooxygen compounds	Alcohols and polyols	0.0650545	0.0742582	0.25157	0.0611	0.178613	0.161761	0.078695	0.133774	0.0837158	0.0325032	0.0456818	0.0601444	0.146221	0.197531	0.0261951	0.0317842	0.0995919	0.138775	0.0682943	0.334106	0.0850402	0.0580465	0.0510572	0.116482	0.0337594	0.0269429	0.0380348	0.0222226	0.0348156	0.147664	0.025838	0.0226784
95	7.388	89.0347	2-ketoisovaleric acid	92.6	HMDB0000019	Organic acids and derivatives	Keto acids and derivatives	Short-chain keto acids and derivatives	0.144868	0.279298	0.901749	0.44148	0.267093	0.126992	0.0663466	0.594792	0.712992	0.656737	0.37423	0.643025	0.421057	0.215165	0.885624	2.43041	0.845622	0.607356	0.784077	0.602467	0.56231	0.304794	0.296843	0.422436	0.958989	0.419529	0.444675	0.611672	0.740699	0.934681	1.00524	0.656019
1042	26.159	117	Palmitic acid	97.8	HMDB0000220	Lipids and lipid-like molecules	Fatty Acyls	Fatty acids and conjugates	0.37307	0.329086	0.284055	0.302766	0.722377	0.591289	0.399358	0.49869	0.579743	0.563644	0.436687	0.490425	0.296272	0.0656931	0.779138	0.353711	0.594539	0.748175	0.601318	1.01453	0.768166	0.379188	0.336471	0.597476	0.92779	0.482542	0.612999	0.550898	0.511219	0.898625	0.624585	0.769246
691	20.292	202.1	Indole-3-acetate	78.3	HMDB0000197	Organoheterocyclic compounds	Indoles and derivatives	Indolyl carboxylic acids and derivatives	0.00202305	0.00451097	0.00333756	0.00290083	0.0284164	0.0278723	0.0220903	0.0123093	0.0147625	0.01078	0.0105048	0.00749052	0.00420021	0.00897047	0.0567142	0.0331913	0.00212912	0.0016262	0.00146805	0.0024456	0.00258465	0.00210401	0.00101307	0.00176786	0.00186287	0.00169158	0.000821722	0.00131347	0.00108109	0.00123786	0.0006403	0.00151167
406	14.585	301.096	Aconitic acid	72.7	HMDB0000072	Organic acids and derivatives	Carboxylic acids and derivatives	Tricarboxylic acids and derivatives	0.00418118	0.00325587	0.00414781	0.00345439	0.00574288	0.00359395	0.00323891	0.00547298	0.00490845	0.00321784	0.00221771	0.0043476	0.00291006	0.00339132	0.00290158	0.00283248	0.00369384	0.0038902	0.00409981	0.00455651	0.0049246	0.00387233	0.00313138	0.00418408	0.00324001	0.00215364	0.00384483	0.00302483	0.00235152	9.58578e-05	0.00316295	0.00303459
284	11.317	196.094	3-methylhistidine	79.8	HMDB0000479	Organic acids and derivatives	Carboxylic acids and derivatives	Amino acids, peptides, and analogues	0.133019	0.139972	0.211537	0.157284	0.513299	0.37435	0.24638	0.32439	0.338489	0.206598	0.152617	0.38517	0.233221	0.687543	0.575775	0.607862	0.376932	0.387557	0.415435	0.384207	0.492369	0.379372	0.241887	0.312118	0.475537	0.260878	0.562147	0.391554	0.306754	0.996938	1.02952	0.679164
857	23.172	204.1	D-mannose	98.2	HMDB0000169	Organic oxygen compounds	Organooxygen compounds	Carbohydrates and carbohydrate conjugates	9.76376	7.05025	3.69729	2.42335	5.89699	2.83787	2.69759	3.10367	0.638876	6.47598	5.30963	9.6707	6.22876	7.3144	0.567124	0.76988	0.486578	1.75612	2.63043	4.41978	7.72738	1.99957	0.657192	1.00892	0.354434	3.50707	0.79092	0.692532	0.30103	5.17844	0.537012	0.268763
1499	34.921	488.376	Beta-tocopherol	55.9	HMDB0006335	Lipids and lipid-like molecules	Prenol lipids	Quinone and hydroquinone lipids	0.0156763	0.0269796	0.0166073	0.0459101	0.159146	0.0869727	0.116305	0.0496679	0.0203337	0.0138401	0.0161235	0.0179111	0.00673718	0.0193823	0.0384886	0.12482	0.0179221	0.0477487	0.00922326	0.0101003	0.0438059	0.0151893	0.0113275	0.0122967	0.00728088	0.00544614	0.0112361	0.00477215	0.012743	0.0202748	0.0235083	0.0133878
425	14.965	307.15	Arabitol	86.5	HMDB0000568	Organic oxygen compounds	Organooxygen compounds	Carbohydrates and carbohydrate conjugates	0.00887931	0.00764364	0.0269224	0.00670272	0.0208372	0.0140695	0.00911995	0.0155	0.00692481	0.00270535	0.00364615	0.00390539	0.0158746	0.0181111	0.00277407	0.00290563	0.0123087	0.0135228	0.00576788	0.0330597	0.0072399	0.00652437	0.00501088	0.0107007	0.00432204	0.00238959	0.00406215	0.00312875	0.00414149	0.0165613	0.0040624	0.00335471
1259	29.925	147.1	Coniferin	76.8	HMDB0013682	Organooxygen compounds	Carbohydrates and carbohydrate conjugates	Glycosyl compounds	0.439091	0.37121	1.0259	0.280605	0.768594	0.572166	0.221333	0.676663	0.361394	0.15931	0.197204	0.313915	0.64822	0.59931	0.340306	1.19798	0.388007	0.403071	0.315864	0.0869602	0.254151	0.178918	0.134833	0.291541	0.0136294	0.125016	0.00910498	0.0613847	0.0937237	0.508026	0.504839	0.318363
50	6.284	117.1	Butane-2,3-diol	94.3	HMDB0003156	Organic oxygen compounds	Organooxygen compounds	Alcohols and polyols	2.88719	2.44226	0.526406	0.433694	0.63732	0.62253	1.07581	3.84944	0.474687	0.128378	0.0905301	1.28859	0.813287	0.851617	0.117485	0.19875	0.169159	0.18091	0.164866	0.174293	0.273785	0.208128	0.121706	0.0598949	0.499051	0.258256	0.131181	0.175883	0.124201	0.411022	0.139424	0.352998
997	25.329	293.2	Acebutolol	70.7	HMDB0015324	Organic oxygen compounds	Organooxygen compounds	Carbonyl compounds	0.108335	0.0939298	0.119849	0.0861929	0.132619	0.109474	0.0832276	0.116874	0.149415	0.0940632	0.0736157	0.14207	0.0907406	0.0967544	0.100532	0.0893935	0.0873908	0.0867218	0.0978465	0.0818569	0.116942	0.0900172	0.0942856	0.11212	0.0991167	0.0631411	0.0936744	0.0866881	0.0792286	0.0894553	0.095401	0.0819603
1228	29.479	218.1	L-cystine	83.5	HMDB0000192	Organic acids and derivatives	Carboxylic acids and derivatives	Amino acids, peptides, and analogues	0.96819	0.905971	1.05839	0.239913	0.15483	0.0478271	0.0380718	0.330552	0.0880029	0.0319219	0.0137631	0.0259612	0.0118863	0.102716	0.0534457	0.114116	0.316123	0.315161	0.65194	0.189517	0.408249	0.246386	0.076232	0.0300112	0.061929	0.0391833	0.0892795	0.088462	0.0407783	0.0302271	0.0630766	0.0385825
625	19.091	161.023	Beta-hydroxymyristic acid	80.7	HMDB0061656	Lipids and lipid-like molecules	Fatty Acyls	Fatty acids and conjugates	0.00562691	0.00802772	0.0316485	0.00948337	0.0170695	0.0159191	0.0104779	0.0214114	0.012603	0.00517889	0.00567316	0.00815547	0.0182756	0.0585965	0.0106603	0.00533641	0.0272464	0.0712298	0.034406	0.0859748	0.021141	0.0110452	0.0137467	0.0286495	0.00215754	0.00284695	0.00537647	0.00234926	0.0145947	0.0131958	0.00195816	0.00186299
1076	26.706	259.1	Allantoic acid	85.9	HMDB0001209	Organic acids and derivatives	Carboxylic acids and derivatives	Amino acids, peptides, and analogues	0.0706032	0.258458	1.80642	0.323449	1.2045	1.11709	0.379928	0.534903	0.273317	0.0473401	0.0955222	0.0377289	0.907799	1.18715	0.023454	0.00593635	0.417949	0.639858	0.138479	2.35358	0.12598	0.181046	0.133803	0.515668	0.0200204	0.00706591	0.0327293	0.0117989	0.0229143	0.726491	0.00790935	0.00938519
704	20.558	357.1	Glycerol 3-phosphate	88.6	HMDB0000126	Lipids and lipid-like molecules	Glycerophospholipids	Glycerophosphates	0.0510415	0.0434991	0.0462097	0.0480083	0.0862194	0.0894742	0.186611	0.125298	0.0691731	0.0347785	0.0215766	0.0502014	0.0350144	0.0979927	0.0594973	0.0794786	0.0464448	0.042843	0.0406231	0.069489	0.0553007	0.0380644	0.0307257	0.0537321	0.0349906	0.0296691	0.0344047	0.0280969	0.0249297	0.0606126	0.0423083	0.0367549
565	17.901	316.133	Amrinone	78.9	HMDB0015496	Organoheterocyclic compounds	Pyridines and derivatives	Bipyridines and oligopyridines	0.103142	0.0302388	0.0184682	0.0195512	0.0186854	0.0315895	0.101951	0.017444	0.0108135	0.0160709	0.0130829	0.0360013	0.0112377	0.0328702	0.00699496	0.0065718	0.007537	0.0141199	0.0107864	0.0225166	0.0338819	0.0144838	0.00737457	0.0105059	0.00460477	0.0135707	0.00755021	0.00716491	0.00571112	0.0133676	0.00465629	0.0041171
540	17.394	266.1	D-fructose-6-phosphate	65.2	HMDB0000124	Organic oxygen compounds	Organooxygen compounds	Carbohydrates and carbohydrate conjugates	0.0270931	0.0290691	0.0784493	0.0232835	0.0498221	0.0442472	0.0237087	0.0417452	0.047219	0.0192786	0.0207117	0.0489097	0.0547924	0.0671455	0.0317129	0.0202743	0.0326335	0.0429095	0.0237975	0.065527	0.0239583	0.0249016	0.0208383	0.0449366	0.0120524	0.0165609	0.0216915	0.0239876	0.0172793	0.0411782	0.014648	0.0157276
600	18.642	129.063	2-hydroxyadipic acid	91	HMDB0000321	Lipids and lipid-like molecules	Fatty Acyls	Fatty acids and conjugates	0.0952558	0.169186	1.07873	0.265275	0.421148	0.498637	0.223117	0.498559	0.145221	0.0483958	0.0777084	0.10038	0.253663	0.647297	0.0794552	0.0313508	0.125625	0.309538	0.174505	0.541792	0.129195	0.120044	0.137966	0.370847	0.022831	0.021341	0.0437604	0.0377663	0.118526	0.430372	0.0252218	0.015576
733	21.159	257.109	Succinylacetone	76.2	HMDB0000635	Organic acids and derivatives	Keto acids and derivatives	Medium-chain keto acids and derivatives	0.00619116	0.00751107	0.0145549	0.0120605	0.0115483	0.00987887	0.0088415	0.0178006	0.00886412	0.0048422	0.00358284	0.0058649	0.00616163	0.00881826	0.00514913	0.00734556	0.0176118	0.0146336	0.0177119	0.0361616	0.011555	0.00763671	0.00672239	0.0143866	0.00660337	0.00642914	0.00688873	0.00453065	0.00491719	0.00913997	0.00994951	0.00833672
1169	28.415	278.117	N-acetyl-d-tryptophan	56	HMDB0013713	Organic acids and derivatives	Carboxylic acids and derivatives	Amino acids, peptides, and analogues	0.0318934	0.0403949	0.0189102	0.0299253	0.0433677	0.0240874	0.0187026	0.0326574	0.0246407	0.0179142	0.0108797	0.0244522	0.018134	0.0239353	0.0176688	0.0170739	0.0220002	0.0175949	0.0246837	0.0147662	0.0287495	0.0267305	0.018911	0.020396	0.0200366	0.0210073	0.0251862	0.026394	0.0203221	0.024523	0.0128744	0.0106242
1036	26.051	183.095	Nicotianamine	81.5					0.0084126	0.0138357	0.00944066	0.0079884	0.0183124	0.00857796	0.00249606	0.0255029	0.0313224	0.0158486	0.00771512	0.0341981	0.0181418	0.0124733	0.0912991	0.156041	0.015951	0.0117336	0.015983	0.00841777	0.0155023	0.0113169	0.0113209	0.0147904	0.0332204	0.026582	0.0255746	0.0155391	0.0193285	0.0197018	0.0919535	0.0666052
1006	25.482	147.1	Lactobionic acid	83.6					0.234309	0.0251037	0.240976	0.0266861	0.112369	0.0665346	0.0287352	0.069046	0.0252245	0.00401323	0.0254662	0.00595822	0.113879	0.0689265	0.0095039	0.00634219	0.0526847	0.0732981	0.0217135	0.394414	0.0131106	0.019913	0.016412	0.0455646	0.00694577	0.00232215	0.0145391	0.00579147	0.00975958	0.0856229	0.00272985	0.000684074
338	12.866	154.1	Biphenyl	86.2	HMDB0034437	Benzenoids	Benzene and substituted derivatives	Biphenyls and derivatives	0.506882	0.509593	0.504988	0.392932	0.87829	0.635118	0.435627	0.845533	0.468194	0.272523	0.195664	0.432974	0.426432	0.486005	0.481745	0.49093	0.400824	0.44563	0.355768	0.592956	0.495812	0.396046	0.269057	0.422118	0.334973	0.222422	0.372448	0.277573	0.229076	0.604734	0.498627	0.508664
416	14.812	172.1	Isovalerylglycine	95.6	HMDB0000678	Organic acids and derivatives	Carboxylic acids and derivatives	Amino acids, peptides, and analogues	0.0119027	0.0386272	0.244863	0.0499083	0.150272	0.126579	0.0477358	0.107489	0.0479793	0.0140054	0.01874	0.0150384	0.105014	0.197369	0.0187268	0.00317559	0.102217	0.143573	0.0453949	0.485419	0.0293133	0.0330697	0.02851	0.0990782	0.00553745	0.00420548	0.0096712	0.00347728	0.00838151	0.118712	0.00561892	0.00237298
119	8.029	156.1	Piperidone	89.9	HMDB0011749	Organoheterocyclic compounds	Piperidines	Piperidinones	0.0122991	0.0127367	0.00963879	0.0188508	0.0359639	0.0168145	0.0313893	0.0163737	0.0171169	0.0143846	0.00694957	0.0131211	0.0180897	0.0695597	0.0177658	0.0238046	0.0116383	0.013887	0.00958955	0.0116257	0.0147859	0.0104685	0.0076191	0.0099354	0.0180146	0.00657636	0.00956978	0.00723636	0.00668477	0.0129996	0.00997891	0.00995778
806	22.464	158.1	Formononetin	72.1	HMDB0005808	Phenylpropanoids and polyketides	Isoflavonoids	O-methylated isoflavonoids	0.0269978	0.018777	0.0134841	0.015035	0.00997846	0.0118003	0.00971087	0.0567015	0.0285886	0.0155408	0.00805567	0.00745645	0.00865449	0.00402543	0.00535098	0.00645517	0.0104463	0.00615495	0.0137823	0.0117109	0.0198998	0.0155048	0.00865084	0.0102493	0.00611432	0.0089105	0.00806917	0.00871446	0.00517265	0.00426072	0.00454037	0.00316804
435	15.134	217.1	Erythritol	98.2	HMDB0002994	Organic oxygen compounds	Organooxygen compounds	Carbohydrates and carbohydrate conjugates	0.204184	0.347016	1.46877	0.285982	0.93312	0.753131	0.304553	0.579806	0.394172	0.169888	0.24623	0.196623	0.922922	1.16487	0.148176	0.0978973	0.543647	0.761061	0.317135	1.94194	0.258833	0.272261	0.212224	0.574907	0.111425	0.0588116	0.171132	0.102631	0.155206	0.692647	0.0912033	0.0842802
734	21.181	322.094	5-thymidylic acid	71	HMDB0001227	Nucleosides, nucleotides, and analogues	Pyrimidine nucleotides	Pyrimidine deoxyribonucleotides	0.00164023	0.0018386	0.00241913	0.00177069	0.00235338	0.00205137	0.00186964	0.00232773	0.00202107	0.00128135	0.0011712	0.00175398	0.00135331	0.00173978	0.00140811	0.00117996	0.00166018	0.00170979	0.00154407	0.00211529	0.00233013	0.00159768	0.00194598	0.00219558	0.00147999	0.00112159	0.00185919	0.00173557	0.00178791	0.00224023	0.00139276	0.00143047
1149	28.055	294.1	7-methylguanine	81.8	HMDB0000897	Organoheterocyclic compounds	Imidazopyrimidines	Purines and purine derivatives	0.0346183	0.0315745	0.0647264	0.0289378	0.072244	0.0638954	0.0407955	0.125728	0.0432637	0.00267808	0.00282195	0.000901197	0.028673	0.0578681	0.030352	0.0371072	0.0338366	0.0402904	0.0286663	0.127806	0.0376825	0.019648	0.000583906	0.0228542	0.000726614	0.000461368	0.00316197	0.000344458	0.00141283	0.0620869	0.0531442	0.044743
938	24.222	117	N-acetyl-d-galactosamine	72.7	HMDB0000853	Organic oxygen compounds	Organooxygen compounds	Carbohydrates and carbohydrate conjugates	0.00350275	0.0203987	0.0306057	0.0516218	0.151756	0.102031	0.0233916	0.0284778	0.0117338	0.00843685	0.00691093	0.00873312	0.0173388	0.0437357	0.0155919	0.0177643	0.0213099	0.056181	0.0338588	0.0481398	0.0650552	0.0317586	0.0194901	0.0321373	0.00184467	0.00272866	0.00140897	0.00158672	0.0308078	0.00775622	0.00344473	0.00499516
1216	29.285	261.1	5-methoxyindoleacetate	67.8	HMDB0004096	Organoheterocyclic compounds	Indoles and derivatives	Indolyl carboxylic acids and derivatives	0.213683	0.117991	0.0990853	0.066377	0.157555	0.167167	0.1653	0.183959	0.101901	0.0786134	0.0583892	0.14294	0.0597054	0.185851	0.18293	0.187761	0.0686607	0.0437245	0.0635016	0.0617775	0.118224	0.077978	0.059386	0.0526335	0.124004	0.0658778	0.0656649	0.0583611	0.0540388	0.180388	0.0804537	0.0946554
1173	28.504	202.1	Tryptophan	89.3	HMDB0000929	Organoheterocyclic compounds	Indoles and derivatives	Indolyl carboxylic acids and derivatives		4.6504	6.20944	6.06526	7.1218	3.92761	2.35813	0.981908	0.628159	3.81312	1.75962	4.28664	3.47795	1.1833	1.94662	1.82207	6.54528	2.97038	8.52968	6.06096	11.7991	6.19312	5.91008	5.45506	28.7658	18.8867	7.41025	9.68007	7.50262	1.97243	4.35961	18.1717
629	19.253	97	Suberic acid	83.7	HMDB0000893	Lipids and lipid-like molecules	Fatty Acyls	Fatty acids and conjugates	0.0153023	0.0149707	0.0208942	0.017191	0.0422223	0.031198	0.0276649	0.0449664	0.0211914	0.0118312	0.0106155	0.027909	0.0135772	0.0212154	0.020895	0.0276686	0.0176048	0.0187011	0.0196808	0.0297636	0.0222472	0.0166764	0.0138962	0.0178955	0.0159282	0.0111428	0.0148614	0.01302	0.0104165	0.0239003	0.0196172	0.0176811
958	24.573	142.1	2-pyrrolidinone	87.7	HMDB0002039	Organoheterocyclic compounds	Pyrrolidines	Pyrrolidones	0.284611	0.179584	0.146728	0.154027	0.0542769	0.0271819	0.0302155	0.432519	0.155053	0.0278477	0.0166747	0.0242131	0.042925	0.0139774	0.0136826	0.0102476	0.151752	0.0846925	0.20726	0.157421	0.197654	0.132761	0.0974608	0.14275	0.0301332	0.0709244	0.07931	0.0701547	0.0385782	0.0239669	0.00882414	0.00602328
758	21.61	204.1	Psicopyranose	86.6					0.0778004	0.0674668	0.0180762	0.0443447	0.213877	0.12098	0.155637	0.0622054	0.0240659	0.0285552	0.0259816	0.012653	0.0427415	0.227939	0.0287782	0.0441651	0.0285171	0.0105651	0.011261	0.585759	0.0888022	0.0542352	0.0345592	0.0348009	0.0319069	0.0267468	0.0357008	0.0430019	0.0287888	0.0704651	0.0385083	0.0313361
988	25.112	158.1	Methyl isoleucinate	86.1					0.391958	0.409748	0.455006	0.337797	0.133634	0.0426624	0.0242414	0.416712	0.620178	0.172547	0.0577559	0.139767	0.191619	0.0241926	0.0899433	0.075492	0.505649	0.566141	0.482548	0.307989	0.329637	0.377053	0.533685	0.699068	0.0862419	0.159712	0.236051	0.164781	0.145833	0.0405658	0.0437509	0.0261962
555	17.731	267.1	3-hydroxybenzoic acid	77.5	HMDB0002466	Benzenoids	Benzene and substituted derivatives	Benzoic acids and derivatives	0.0955474	0.083592	0.112641	0.059647	0.116881	0.0843992	0.0772446	0.0625841	0.0636768	0.0520408	0.0506472	0.136693	0.0690775	0.104637	0.0349707	0.0297514	0.0653595	0.0796906	0.0609343	0.106763	0.0885227	0.0571935	0.0422638	0.0546352	0.0793833	0.0477052	0.0850496	0.0712467	0.0558022	0.0850158	0.0243005	0.0247752
442	15.31	170.1	L-cystathionine	81.3	HMDB0000099	Organic acids and derivatives	Carboxylic acids and derivatives	Amino acids, peptides, and analogues	0.0376777	0.0826941	0.549336	0.165987	0.201261	0.204544	0.0799184	0.254781	0.0954134	0.0313097	0.0296621	0.0451603	0.0816693	0.129912	0.0563605	0.0454206	0.0720549	0.107421	0.0704887	0.129178	0.0700391	0.0700904	0.0637532	0.15401	0.0324233	0.0206247	0.0340165	0.0238366	0.0290664	0.211351	0.0439638	0.0305783
655	19.601	260.106	Aminoadipic acid	98.9	HMDB0000510	Organic acids and derivatives	Carboxylic acids and derivatives	Amino acids, peptides, and analogues	0.236684	0.851275	6.95727	1.59345	1.67324	2.50721	0.865868	2.15253	0.665332	0.141879	0.240138	0.301018	0.671143	1.27217	0.182928	0.112167	0.276841	0.747623	0.299089	0.82715	0.411472	0.518404	0.438296	1.26048	0.0666958	0.0358246	0.0836113	0.0568137	0.1165	1.84447	0.0909946	0.0781928
490	16.408	345.1	Maltitol	77.4	HMDB0002928	Lipids and lipid-like molecules	Fatty Acyls	Fatty acyl glycosides	0.00860995	0.00515105	0.0185718	0.00521886	0.0044494	0.00456687	0.0161331	0.00375949	0.00282139	0.00181511	0.00271887	0.0050439	0.00241262	0.00429549	0.00174039	0.00257885	0.00182389	0.0028353	0.00382431	0.0526968	0.00647391	0.00249594	0.00249026	0.00278718	0.00203553	0.00191279	0.00209925	0.00199652	0.00174953	0.0106651	0.00165203	0.00104099
1225	29.447	445.247	Resveratrol	67.1	HMDB0003747	Phenylpropanoids and polyketides	Stilbenes		0.0099445	0.00689552	0.00264964	0.0121633	0.0262574	0.00771084	0.0014419	0.0144041	0.014786	0.0054745	0.00132055	0.00523898	0.0147631	0.00857377	0.00558085	0.0136564	0.00541926	0.0187692	0.00634263	0.00321172	0.00821232	0.00412769	0.00366999	0.00666262	0.0129221	0.00196341	0.0018857	0.000499059	0.000574549	0.00193386	0.00254566	0.00142634
926	24.013	319.164	Sorbitol	92.3	HMDB0000247	Organic oxygen compounds	Organooxygen compounds	Carbohydrates and carbohydrate conjugates	0.0691913	0.106227	0.508167	0.121394	0.252681	0.204567	0.0871765	0.1697	0.179602	0.0564685	0.0931385	0.0530837	0.260975	0.28716	0.059158	0.0606445	0.224324	0.264198	0.126561	0.584221	0.0804812	0.0841494	0.0635813	0.174731	0.0460176	0.018262	0.0446428	0.035749	0.0425136	0.218272	0.0487236	0.0446922
908	23.772	299.208	Pentadecanoic acid	70.9	HMDB0000826	Lipids and lipid-like molecules	Fatty Acyls	Fatty acids and conjugates	0.0206126	0.0267278	0.0296687	0.0349029	0.105633	0.0743129	0.041515	0.065949	0.10925	0.0655475	0.0487308	0.0752897	0.054115	0.0960802	0.11384	0.0770831	0.0664523	0.0865895	0.0700214	0.127214	0.0881305	0.0584266	0.0381196	0.0700171	0.114857	0.0487087	0.078808	0.0527371	0.0522174	0.1643	0.108304	0.103732
39	6.027	174.1	1-propylamine	93.5	HMDB0034006	Organonitrogen compounds	Amines	Primary amines	1.07379	1.00243	1.3715	0.898897	1.8856	1.60239	1.05974	1.58047	1.48195	1.99287	1.45733	2.70977	1.18132	1.78372	1.5827	1.55098	1.55902	1.48738	1.79099	1.04541	2.48387	1.21201	1.09492	1.28796	1.95197	1.51734	1.23783	1.95083	1.50847	2.78416	1.55756	1.79931
1045	26.242	174.1	Tyramine	86	HMDB0000306	Benzenoids	Benzene and substituted derivatives	Phenethylamines	0.486663	0.581853	0.378098	0.481125	0.200539	0.0261219	0.0224477	0.860079	0.583216	0.176788	0.0853736	0.156715	0.191659	0.0150315	0.0659237	0.0492964	0.415162	0.293854	0.522159	0.389882	0.539576	0.31369	0.394088	0.423035	0.104873	0.186654	0.25208	0.242779	0.193135	0.0469049	0.0282887	0.00826441
694	20.376	304.155	1,8-dihydroxynaphthalene	77.3					0.0117763	0.0157364	0.0193834	0.0148925	0.0177532	0.00843057	0.00320319	0.0217354	0.00739657	0.00633009	0.00588621	0.0119271	0.0163837	0.00359355	0.0118685	0.0246675	0.00972652	0.0221495	0.0161924	0.0307484	0.0180695	0.00728284	0.00738365	0.0101013	0.008613	0.00555152	0.00791106	0.00647827	0.00776514	0.0106275	0.0132532	0.0101166
216	10.157	174.1	Ethanolamine	98.1	HMDB0000149	Organic nitrogen compounds	Organonitrogen compounds	Amines	0.984426	1.74229	2.96439	1.80443	7.36568	4.53723	1.12067	4.12195	5.4129	3.00174	2.71286	5.82934	6.23193	6.61368	6.73509	10.4185	3.99928	4.17823	3.91437	5.71908	5.89458	4.86364	2.79105	3.6673	5.17491	3.44255	4.77703	3.8318	3.56568	9.30582	9.06403	6.19918
90	7.285	188.068	2-ketobutyric acid	86.6	HMDB0000005	Organic acids and derivatives	Keto acids and derivatives	Short-chain keto acids and derivatives	0.0977739	0.153656	0.151234	0.156166	0.197149	0.0969718	0.0483382	0.269286	0.262907	0.1926	0.0884107	0.199018	0.141782	0.0902558	0.306846	0.653701	0.284468	0.240437	0.213852	0.224989	0.277236	0.106966	0.0974303	0.12958	0.346831	0.14024	0.12189	0.153654	0.187206	0.504935	0.416803	0.31615
596	18.611	116.1	L-asparagine	99.7	HMDB0000168	Organic acids and derivatives	Carboxylic acids and derivatives	Amino acids, peptides, and analogues	3.59107	2.27466	1.79582	1.02288	0.151815	0.143789	0.225727	4.13793	1.19352	0.133007	0.0538024	0.196928	0.205255	0.069584	0.00823838	0.00693384	0.98053	0.885801	1.84891	1.78388	1.73968	0.674474	1.18356	1.24604	0.157198	0.615974	0.67531	1.00939	0.461776	0.0603492	0.00390142	0.00323103
377	13.878	218.1	Homoserine	98.4	HMDB0000719	Organic acids and derivatives	Carboxylic acids and derivatives	Amino acids, peptides, and analogues	0.199678	0.145937	0.160043	0.113075	0.214592	0.16344	0.117399	0.199948	0.210453	0.154373	0.0904398	0.211991	0.172569	0.093488	0.243382	0.315995	0.166558	0.118782	0.183455	0.147374	0.179601	0.172835	0.122103	0.214483	0.169417	0.119999	0.116645	0.0973212	0.0991696	0.104481	0.127584	0.171632
689	20.276	174.1	Ornithine	98.2	HMDB0000214	Organic acids and derivatives	Carboxylic acids and derivatives	Amino acids, peptides, and analogues	0.108888	0.154766	0.0597803	0.392377	0.27792	0.0372449	0.124387	0.0448143	0.123399	0.0507156	0.0201972	0.0277816	0.0438221	0.035946	0.0340124	0.0356028	0.0673478	0.0798521	0.0611936	0.0464788	0.152632	0.14044	0.0618842	0.0742068	0.0652146	0.0474537	0.068529	0.0712178	0.0440984	0.0448096	0.0395333	0.024174
526	17.143	147	3-hydroxymethylglutaric acid	79.4	HMDB0000355	Lipids and lipid-like molecules	Fatty Acyls	Fatty acids and conjugates	0.400785	0.199952	0.164517	0.119675	0.135511	0.108214	0.167841	0.225174	0.175152	0.158393	0.0932669	0.346959	0.104386	0.125447	0.14409	0.30823	0.123377	0.113782	0.156404	0.327763	0.268056	0.129558	0.121665	0.126011	0.104845	0.129592	0.120352	0.124508	0.102692	0.159423	0.0878113	0.0817626
63	6.534	174.1	Diethylcarbamic acid	97					4.46474	3.81634	5.17577	3.61188	7.21093	5.81459	3.96965	6.18044	5.36932	6.88078	5.43174	9.4438	4.10422	6.18957	5.8181	5.42372	5.4705	5.45164	6.21274	3.73216	8.57223	4.2035	3.97041	4.49108	6.77531	5.75164	4.88399	7.2564	5.96211	11.36	6.07234	6.62724
1260	29.931	217.1	Pseudo uridine	82.5	HMDB0000767	Nucleosides, nucleotides, and analogues	Nucleoside and nucleotide analogues		1.22939	1.50367	5.13673	1.26193	3.49225	2.91344	1.02191	3.3009	1.83772	0.684543	0.747561	1.17239	3.10389	2.8886	1.68184	6.24746	2.01527	2.10677	1.16703	5.97519	1.10579	0.740965	0.636396	1.49748	0.581574	0.434034	0.50223	0.301968	0.420035	2.45123	2.6933	1.63813
637	19.35	277.1	Indoxyl sulfate	91.6	HMDB0000682	Organic acids and derivatives	Organic sulfuric acids and derivatives	Arylsulfates	0.0914252	0.216773	1.68678	0.332842	0.918194	0.814806	0.228681	0.389288	0.643046	0.147627	0.379841	0.312154	0.87024	0.970914	0.192068	0.182085	0.442095	1.12605	0.237569	1.8496	0.20953	0.263996	0.237595	1.16329	0.102099	0.0714214	0.166005	0.0881709	0.143572	0.566383	0.0623793	0.0740751
